# Supplementary material for: Unlocking the potential of other effective area-based conservation measures (OECMs) for achieving conservation targets: A global scoping review
Source: Ambio. 2026 Feb 7;55(7):1403–25. doi: 10.1007/s13280-025-02341-3 (PMC13230371; doi:10.1007/s13280-025-02341-3)
Supplement: Supplementary file 2 — Table S6 (XLSX 340 KB) [file 13280_2025_2341_MOESM2_ESM.xlsx]

## Sheet: ReadMe
Petza, D., E. Amorim, E. Ben Lamine, F. Colloca, E. Dominguez Crisóstomo, E. Fabbrizzi, S. Fraschetti, I. Fraschetti, I. Galparsoro, S. Giakoumi, M. Kruse, V. Stelzenmüller and S. Katsanevakis. 2026. Unlocking the potential of other effective area-based conservation measures (OECMs) for achieving conservation targets: A global scoping review. Ambio. https://doi.org/10.1007/s13280-025-02341-3
Supplementary Table S6: OECMs Database
1. Purpose and Overview
This database compiles the whole body of information extracted through a global scoping review on potential Other Effective Area-Based Conservation Measures (OECMs). Developed through a structured and systematic data-extraction process, it brings together diverse approaches, methodologies, and area-based measures discussed in the literature, creating an accessible resource for understanding how p…
2. Structure
The Excel Database file contains two sheets: a. the “pOECMs_Database” sheet, which includes 38 columns, each representing a specific data/ extraction field/ characteristic and 755 rows, each corresponding to a document and its associated potential OECMs case studies. The lines corresponding to each document and its associated potential OECMs case studies have been grouped. b. the “ReadMe” sheet, …
3. Definitions
In the following table, each column of the database is defined and described (no of field/column, title, answer, question and remarks/ guidance to reviewers in terms of format, definitions, examples etc).
Field	Title	Answer	Question	Remarks/ guidance to reviewers (format, definitions, examples, etc.)
#F1	Source	Scopus, WebOfScience, Scholar Google; Other sources - References search, Stakeholders/ Experts, FAO knowledge repository, Google, ICES library, IUCN library, WorldCat	What is the source of the document?	-
#F2	Document code	#01-#99	What is the code of the document?	A code attributed by the authors to each document included in the ScR.
#F3	Case study code	CS001-CS694	What is the code of the case study?	A code attributed by the authors to each case study included in the ScR.
#F4	Author(s)	free text	Who are the authors of the document?	Last name, first name
#F5	Title	free text	What is the title of the document?	Full title
#F6	Year of publication	free text	What is the year of publication of the document?	YYYY (4 digits) e.g., 2021
#F7	Journal	free text	What is the title of the journal?	Full title (not abbreviated)
#F8	Abstract	Free text	What is the abstract of the document (if any)?	-
#F9	Keywords	free text	Which are the keywords of the document?	-
#F10	DOI	free text	What is the DOI of the document (if available)?	Add DOI in the cases of peer-reviewed articles, e.g., 10.11124/JBISRIR-D-19-00434
#F11	URL	free text	What is the URL of the document (if available)?	Add URL in the cases of grey literature retrieved via the internet (mandatory when DOI is not available).
#F12	Literature category	peer-reviewed literature; grey literature	Which is the literature category of the document?	-
#F13	Literature type	article; booklet; compilation of case studies; conference book of abstracts; meeting summary; preprint; organizational paper; report; short communication; technical paper/ report; thesis	Which is the literature type of document?	-
#F14	Language	English; Spanish; German; Italian; Greek; French	What is the language of the document?	-
#F15	Continent	Africa; Antarctica; Asia; Europe; North America; Oceania/Australia; South America; more than one continent; global	Which is the continent where the study takes place?	-
#F16	Country	Afghanistan, Albania, Algeria, Andorra, Angola, Antigua and Barbuda, Argentina, Armenia, Australia, Austria, Azerbaijan, Bahamas, Bahrain, Bangladesh, …	Which is the country where the study is located?	-
#F17	Realm	terrestrial; freshwater; marine	Which is the realm of the potential OECM?	-
#F18	Scale	Global, Multi-national, National, Sub-national	Which is the scale where the study takes place?
#F19	OECM designation name	free text	What is the name of the potential OECM?	Provide the name as it is reported by the study.
#F20	OECM sector	Commerce; Construction; Education/ Research; Financial services; Forestry; Health services; Hotel, Catering Tourism; Mechanical and electrical engineering; Media, Culture, Graphical; Mining (coal, other mining); Oil and gas production, Oil refining; Public service; Fisheries; Maritime (Shipping, Ports, Inland waterways); Textiles, Clothing, Leather and Footwear; Transport (including civil aviatio…	Which sector established the potential OECM?	-
#F21	Rationale	free text	What is the rationale for the designation of the potential OECM?	Mention (copy-paste from the manuscript) the specific rationale for the designation of the OECM.
#F22	Type of conservation objective	primary; secondary; ancillary	Which is the type of conservation objective of the potential OECM?	Primary conservation: refers to areas that may meet all elements of the IUCN definition of a protected area, but which are not officially designated as such because the governance authority does not want the area to be recognized or reported as a protected area. Secondary conservation: is achieved through the active management of an area where biodiversity outcomes are a secondary management obje…
#F23	Potential OECM area	free text (number)	What is the area of the potential OECM (in km2)?	Provide the area (in km2) of the OECM
#F24	Potential OECM number	free text (number)	How many potential OECMs were tested by the study?	Provide the number of potential OECMs tested.
#F25	Methodology	free text	What is the methodology followed for the assessment of the potential OECMs?	Briefly describe the methodology.
#F26	CBD OECMs criteria	Yes; No	Did the study test the potential OECM against the CBD OECM criteria?	The CBD OECMs criteria are foreseen by CBD Decision 14/8
#F27	Type of research	quantitative; qualitative; mixed	What is the type of research applied?	-
#F28	Data collection method	experimental surveys/sampling; expert-based knowledge; fishers’ local ecological knowledge; interviews/ social surveys; literature review; open data sources; remote sensing	Which is the method for the data collection applied?	-
#F29	Data analysis method	fisheries analysis; ecological analysis; modeling; biological analysis; spatial analysis; sociological analysis; economic analysis; physiological or behavioral analysis; physicochemical analysis; image analysis; genetic analysis; decision analysis; biochemical analysis; synthesis of data without analysis	Which is the method for the data analysis applied?	-
#F30	Metrics	free text	What are the metrics used for the assessment of potential OECMs (if any)?	-
#F31	Key findings	free text	What are the key findings of the study?	Briefly describe the key findings of the study.
#F32	OECMs effectiveness	effective; ineffective; neutral; mixed; uncertain; unknown	According to the study's authors, was the measure deemed effective for the aspects or criteria assessed?	-
#F33	Candidate OECM	Yes; No; Maybe; Not known/ mentioned	Is the potential OECM proposed as a candidate OECM by the study’s authors?	-
#F34	Gaps of knowledge	free text	What are the gaps of knowledge identified by the study (if any)?	Briefly describe the gaps of knowledge identified by the study.
#F35	Policy recommendations	true; false	What are the policy recommendations proposed by the study (if any)?	Briefly describe the policy recommendations proposed by the study.
#F36	Type of case study	assessment of potential OECMs; proposal of potential OECMs; proposal of screening tool; comparison of screening tools; discussion of potential OECMs assessment	What is the type of study?	-
#F37	Specific aspects of the measures considered or assessed	Free text	What are the specific aspects of the measures that were considered or assessed?	-
#F38	OECM criteria related to the aspects considered or assessed	A, B, C, D	Which OECM identification criteria were considered by the case study?	A: The area is not currently recognised as PAs, B: The area is governed and managed, C: The area achieves sustained and effective contribution to in situ conservation of biodiversity; C: Associated ecosystem functions and services and cultural, spiritual, socio-economic and other locally relevant values are conserved and respected.
4. Symbols & Abbreviations
The following symbols and abbreviations used in the database are explained below: - = Missing value or information CBD = Convention on Biological Conservation CS = Case Study MPA = Marine Protected Area NA = Not Applicable OECMs = Other Effective area-based Conservation Measures PA = Protected Area
5. Colour coding
The titles of the database fields are coloured based on the component of the Participants, Concept, Context (PCC) mnemonic. Green: Participants (e.g. designation name, sector, designation rationale, conservation objective etc.) Yellow: Concept, i.e., study methods characteristics (e.g., type of research, data collection and analysis methods), and key findings (e.g., effectiveness, knowledge gaps …
6. Citation and Contact Information
If you use this dataset, please cite: Petza, D., E. Amorim, E. Ben Lamine, F. Colloca, E. Dominguez Crisóstomo, E. Fabbrizzi, S. Fraschetti, I. Fraschetti, I. Galparsoro, S. Giakoumi, M. Kruse, V. Stelzenmüller and S. Katsanevakis. 2026. Unlocking the potential of other effective area-based conservation measures (OECMs) for achieving conservation targets: A global scoping review. Ambio. https://d…
7. Version
v1.0 (Dec 2025) – Initial release

## Sheet: pOECMs_Database
Field #1		Field #2	Field #3	Field #4	Field #5	Field #6	Field #7	Field #8	Field #9	Field #10	Field #11	Field #12	Field #13	Field #14	Field #15	Field #16	Field #17	Field #18	Field #19	Field #20	Field #21	Field #22	Field #23	Field #24	Field #25	Field #26	Field #27	Field #28	Field #29	Field #30	Field #31	Field #32	Field #33	Field #34	Field #35	Field #36	Field #37	Field #38
Source		Document code	Case study code	Author(s)	Title	Year of publication	Journal (for articles)/ Institute (reports, books etc.)	Abstract	Keywords	DOI (articles)/ ISBN (reports, books etc.)	URL	Literature category	Literature type	Language	Continent	Country	Realm	Scale	OECM designation name	OECM sector	Rationale	Type of conservation objective	Potential OECM area (km2)	Potential OECM number	Methodology	CBD OECMs criteria	Type of research	Data collection method	Data analysis method	Metrics	Key findings	OECMs effectiveness	Candidate OECM	Gaps of knowledge	Policy recommendations	Type of case study	Specific aspects of the measures considered or assessed	OECMs criteria considered	-	Remarks
Scopus, WebOfScience, GoogleScholar		#01	CS001	Echeverri, Juliana; Cely‐Gómez, Alejandra; Zafra‐Calvo, Noelia; González, Junner; Matallana‐Tobón, Clara; Santamaría, Marcelaand; Galán, Sandra	Application of Site-level Assessment of Governance and Equity (SAGE) methodology to a candidate OECM: Andakí Municipal Natural Park, Caquetá, Colombia	2021	PARKS	Governance is a fundamental aspect and precondition for conservation strategies, such as protected areas or OECMs. A methodology for Site-level Assessment of Governance and Equity (SAGE) has been proposed by IUCN to explore different aspects of governance, based on ten principles. This article describes the application of SAGE to a candidate OECM for what we believe is the first time: the Andakí …	governance, OECM, SAGE methodology, local government, conserved areas	10.2305/IUCN.CH.2021.PARKS‐27‐1JE.en	https://parksjournal.com/wp-content/uploads/2021/05/10.2305-IUCN.CH_.2021PARKS-27-1en-low-res-1.pdf#page=85	Peer-reviewed literature	Article - Short communication	English	South America	Colombia	Terrestrial	Sub-national	Andakí Municipal Natural Park (MNP)	Environmental sector	The Andakí MNP is in the municipality of Belén de los Andaquíes in the Colombian Amazon region, which has been conserving strategic areas for over 20 years in order to maintain their biodiversity. It is a conservation area with shared governance between the local government and a non-governmental organisation, Fundación Tierra Viva.	Primary	26.7	1	This study describes the application of the Site-level Assessment of Governance and Equity (SAGE) methodology to a candidate OECM. The SAGE methodology has been proposed by IUCN to explore different aspects of Governance, based on ten principles. It is an eight-step process and was implemented through virtual meetings between the project team and on-Site facilitators and a final synthesis worksho…	Yes	Mixed	Interviews / social surveys	Synthesis of data without analysis	Scores for 8 governance principles: 1. respect for rights, 2. respect for actors, 3. participation in decisions, 4. Transparency, accountability, 5. dispute resolution, 6. negative impacts, 7. benefit sharing, 8. collaboration-coordination	Overall, the methodology helped to generate relevant information about governance and management in relation to the OECM criteria at different levels. At the local level, it allowed the actors to identify the governance aspects that most need to be strengthened and to plan actions for better governance. Thus, applying SAGE in the Colombian context gave an opportunity to complement and strengthen …	Mixed	Yes	Need to strengthen coordination and information-sharing between the different actors.	Regarding the OECM criteria, the SAGE methodology could be a useful tool to assess governance and equity, helping to evaluate if the area meets the criteria of being governed and managed to achieve a sustained and effective contribution to in situ conservation of biodiversity, associated ecosystem functions and services, and cultural, spiritual, socio-economic and other locally relevant values. W…	assessment of potential OECMs	governance and equity	B,D	-	-
Scopus, WebOfScience, GoogleScholar		#02	NA	Gray, Paul .A.; Cheriton, Deanna; Gaetz, Noah; Lehman, Paul; Sherwood, Jocelyn; Beechey, ThomasJ.; Lemieux, Christopher J.	Comparing screening tools for assessment of potential ‘other effective area‐based conservation measures’ in Ontario, Canada	2018	PARKS	Biodiversity conservation in formally recognized protected areas is the primary intent of Aichi Target 11. In addition to traditional protected areas, Target 11 recognizes a new mechanism, ‘other effective area-based conservation measures’ (OECMs). Since its inclusion in the Aichi Target 11 objective, the OECM category has created considerable confusion and debate, and few examples have been desc…	Aichi targets, biodiversity conservation, protected areas, other effective area-based conservation measures, OECMs, screening tool, conservation authorities, governance	10.2305/IUCN.CH.2018.PARKS‐SIPAG.en	https://parksjournal.com/wp-content/uploads/2018/06/PARKS-24-SI-Low-ResWeb.pdf#page=31	Peer-reviewed literature	Article	English	NA	NA	NA	Sub-national	NA	NA	NA	NA	NA	NA	NA	NA	NA	NA	NA	NA	NA	NA	NA	NA	NA	comparison of tools	NA	NA	-	-
Scopus, WebOfScience, GoogleScholar		#02	CS002	NA	NA	NA	NA	NA	NA	NA	NA	NA	NA	NA	North America	Canada	Terrestrial, Marine, Freshwater (Transitional and coastal waters)	NA	Morris Island Conservation Area	Environmental sector	CAs are mandated to provide programs and services designed to further the conservation, restoration, development, and management of natural assets other than gas, oil, coal and minerals.	Primary	0.77	1	The capacity of OECM screening tools developed by the International Union for Conservation of Nature (IUCN) and the Canadian Council on Ecological Areas (CCEA) was explored to evaluate two potential OECMs located in highly developed urban areas in southern Ontario, Canada.	Yes	Qualitative	Expert-based knowledge	Decision analysis; Synthesis of data without analysis	IUCN OECM Criteria and CCEA OECMS Criteria	Results reveal that the two sites may qualify as ‘candidate’ OECMs. In a comparative analysis of the two screening tools, we determined that the CCEA’s tool faithfully integrates IUCN guidance and provides additional detail to help practitioners address unique ‘in-country’ social and ecological conditions. The case studies illustrate the potentially important contribution that relatively small ar…	Effective	Yes	The importance of Parties developing or adopting a detailed country-level screening tool tailored to the unique geo-political and ecological conditions in which proposed OECMs are located is highlighted.	The CCEA’s screening process includes a robust tool that practitioners can use to assess and rank potential OECMs in the Canadian conservation context. Detailed site assessments and/or the results of in-situ monitoring programs help practitioners determine the condition of and capacity for biodiversity conservation.	assessment of potential OECM; comparison of tools	geographical space, effectivenss, long-term, dedicated, timing, scope of objectives, primacy of objectives, governing auhtorities, biodiversity outcomes, effectiveness of protection form subsurface resource activity	A,B,C,D	-	-
Scopus, WebOfScience, GoogleScholar		#02	CS003	NA	NA	NA	NA	NA	NA	NA	NA	NA	NA	NA	North America	Canada	Terrestrial, Marine, Freshwater (Transitional and coastal waters)	NA	Colonel Samuel Smith Park	Environmental sector	CAs are mandated to provide programs and services designed to further the conservation, restoration, development, and management of natural assets other than gas, oil, coal and minerals.	Primary	0.78	1	The capacity of OECM screening tools developed by the International Union for Conservation of Nature (IUCN) and the Canadian Council on Ecological Areas (CCEA) was explored to evaluate two potential OECMs located in highly developed urban areas in southern Ontario, Canada.	Yes	Qualitative	Expert-based knowledge	Decision analysis; Synthesis of data without analysis	IUCN OECM Criteria and CCEA OECMS Criteria	Results reveal that the two sites may qualify as ‘candidate’ OECMs. In a comparative analysis of the two screening tools, we determined that the CCEA’s tool faithfully integrates IUCN guidance and provides additional detail to help practitioners address unique ‘in-country’ social and ecological conditions. The case studies illustrate the potentially important contribution that relatively small ar…	Effective	Yes	The importance of Parties developing or adopting a detailed country-level screening tool tailored to the unique geo-political and ecological conditions in which proposed OECMs are located is highlighted.	The CCEA’s screening process includes a robust tool that practitioners can use to assess and rank potential OECMs in the Canadian conservation context. Detailed site assessments and/or the results of in-situ monitoring programs help practitioners determine the condition of and capacity for biodiversity conservation.	assessment of potential OECM; comparison of tools	geographical space, effectivenss, long-term, dedicated, timing, scope of objectives, primacy of objectives, governing auhtorities, biodiversity outcomes, effectiveness of protection form subsurface resource activity	A,B,C,D	-	-
Scopus, WebOfScience, GoogleScholar		#03	CS004	Shore, Monica; Potter, Kate	Assessing Biosphere Reserves for Qualification as Other Effective Area-Based Conservation Measures (OECMs): A Preliminary Analysis	2018	United Nations Educational, Scientific and Cultural Organization and the Canadian Biosphere Reserves Association	-	-	-	https://static1.squarespace.com/static/5735fdc137013b8eeb217d63/t/5aba58ff0e2e723b8ec76eaf/1522161920988/Assessing+Biosphere+Reserves+for+Qualification+as+OECMs+-+Preliminary+Analysis+FINAL+-+March+27+2018.pdf	Grey literature	Report	English	North America	Canada	Terrestrial, Freshwater, Marine	National	Biosphere Reserves (RÉSERVE DE LA BIOSPHÈRE DU LAC SAINT-PIERRE, Fundy Biosphere Reserve, Frontenac Arch Biosphere Network, South West Nova Biosphere Reserve, Bras d’Or Lake Biosphere Reserve, Réserve de la biosphère du mont Saint-Hilaire, Manicouagan Uapishka, Mount Arrowsmith Biosphere Region, Mount Arrowsmith Biosphere Region, Redberry Lake Biosphere Reserve, Riding Mountain BR, Waterton BR, G…	Environmantal sector	Safeguard biodiversity and for indigenous conservation.	Primary	-	14	The purpose of this study was to: (1) Describe the criteria for and definition of OECMs; (2) Discuss OECMs in the context of Indigenous lands, and necessary considerations for pursuing this work in the spirit and practice of Reconciliation, and; (3) Provide a preliminary assessment of the ability for BRs--or areas within BRs--to qualify as OECMs. A preliminary assessment of potential OECMs was co…	No (The article was published in 2018 and uses the criteria derived by the OECMs definition to test areas against)	Qualitative	Expert-based knowledge	Synthesis of data without analysis	-	Most BRs submitted two examples of OECMs within their boundaries. These examples were then ranked based on meeting or not meeting the OECM criteria. The examples submitted in the preliminary assessment were divided into five categories: 1) Potential Double Counts: These examples may qualify as an OECM or Protected Area but the BR is not the main partner and/or landowner and/or easement holder. 2)…	Unknown	Not known/ mentioned	-	These are the recommended next steps for BRs in relation to OECMs and Canada Target 1: 1. Think about areas that could become an OECM with some involvement from the BR as a catalyst and collaboration facilitator. Also consider conversations around land management that can result in increased biodiversity outcomes; 2. Gain a deeper understanding of Indigenous governance and land codes, cultural va…	assessment of potential OECMs; tool	Geographically defined space, Governance, Management, In-situ conservation	A,B,C (draft criteria, paper published before the adoption of CBD Decision 14/8)	-	-
Scopus, WebOfScience, GoogleScholar		#04	CS005	Mackinnon, D.; Lemieux, C. J.; Beazley, K.; Woodley, S.; Helie, R.; Perron, J.; Elliott, J.; Haas, C.; Langlois, J.; Lazaruk, H.; Beechey, T.; Gray, P.	Canada and Aichi Biodiversity Target 11: understanding ‘other effective area-based conservation measures’ in the context of the broader target	2015	Biodiversity and Conservation	Biodiversity conservation in formally recognized protected areas is the primary intent of Aichi Target 11. In addition to traditional protected areas, Target 11 recognizes a new mechanism, ‘other effective area-based conservation measures’ (OECMs). Since its inclusion in the Aichi Target 11 objective, the OECM category has created considerable confusion and debate, and few examples have been desc…	Convention on Biological Diversity Aichi Biodiversity Target 11, conservation, Protected Areas, Other Effective area-based Conservation Measures, effectiveness, reporting	10.1007/s10531-015-1018-1	https://link.springer.com/article/10.1007/s10531-015-1018-1	Peer-reviewed literature	Article	English	North America	Canada	Terrestrial, Marine	National	A range of governance types, including private, Indigenous People’s and Community Conserved Areas, in addition to state-owned PAs	Environmental sector; Indigenous Peoples and Local Communities (IPLCs); Other: Private sector (private owned areas)	-	Primary	-	Undefined	This paper reports on a consensus-based approach used to develop and rationalize guidance for reporting on PAs and OEACBMs in the Canadian biodiversity conservation context. Beyond the specifics of this case, the findings show promise for potential application in other countries within the context of the Convention and the IUCN. In support of this guidance work, three objectives were formulated: …	No (The article was published in 2015 and it developed a screening tool with criteria which are very close to the ones adopted in 2018 by CBD Decision 14/8).	Qualitative	Expert-based knowledge; Interviews / social surveys; Open data sources	Synthesis of data without analysis	OEABCM criteria (geographical space, scope of conservation objectives, primacy of nature conservation objectives, governance, effectiveness, long-term, dedicated, timig)	Participants in workshops determined that for OEABCMs to be effective, they must share a core set of traits with PAs, consistent with the intent of Target 11. (1) Criteria for inclusion of OEABCMs in the Target 11 commitment should be consistent with the overall intent of PAs, with the exception that they may be governed by regimes not previously recognized by reporting agencies. (2) These areas …	Unknown	Not known/ mentioned	The extent to which Canada’s PAs are effective in conserving biodiversity is largely undocumented.	Apply a decision-screening tool to reduce the risk that areas with limited conservation value are included in national accounting for achieving Aichi target 11	proposing an OECM screening tool, proposal of potential OECMs (no details are provided); interpreting and analysing aspects of the OECM concept	management effectiveness, planning, representation, connectivity, administration	A,B,C,D (draft criteria, paper published before the adoption of CBD Decision 14/8)	-	-
Scopus, WebOfScience, GoogleScholar		#05	NA	Shwartz, Assaf; Davies, Zoe; Macgregor, N; Crick, Humphrey; Clarke, Donna; Eigenbrod, Felix; Gonner, Cathrerine; Hill, Chris; Knight, Andrew; Metcalfe, Kristian; Osborne, Patrick; Phalan, Ben' Smith, Robert	Scaling up from protected areas in England: The value of establishing large conservation areas	2017	Biological Conservation	Protected areas (PAs) are vital for conserving biodiversity, but many PA networks consist of fragmented habitat patches that poorly represent species and ecosystems. One possible solution is to create conservation landscapes that surround and link these PAs. This often involves working with a range of landowners and agencies to develop large-scale conservation initiatives (LSCIs). These initiativ…	gap analysis, biodiversity, agri-environment schemes, conservation planning	10.1016/j.biocon.2017.06.016	https://www.sciencedirect.com/science/article/abs/pii/S0006320716309478#:~:text=Large%2Dscale%20conservation%20areas%20help,currently%20under%20any%20conservation%20management.	Peer-reviewed literature	Article	English	NA	NA	NA	Sub-national	NA	NA	NA	NA	NA	NA	NA	NA	NA	NA	NA	NA	NA	NA	NA	NA	NA	NA	NA	NA	-	-
Scopus, WebOfScience, GoogleScholar		#05	CS006	NA	NA	NA	NA	NA	NA	NA	NA	NA	NA	NA	Europe	United Kingdom (England)	Terrestrial	NA	Conservation management initiative: large-scale conservation initiatives (LSCIs), using the recently created LSCI database (Eigenbrod et al., 2017)	Environmental sector	Large Scale Conservation Initiatives (LSCIs): large, privately-owned land parcels that are managed by one or a few organisations or individuals, typically for long periods of time (e.g., Great Fen Project, Wild Ennerdale and Wicken Fen Vision), which are currently managed primarily for conservation.	Primary	Type 1 LSCI 1276.0;Type 2 LSCI 56,429.2	341	NA	NA	NA	NA	NA	NA	NA	NA	NA	NA	NA	proposal of potential OECMs	NA	NA	-	-
Scopus, WebOfScience, GoogleScholar		#05	CS007	NA	NA	NA	NA	NA	NA	NA	NA	NA	NA	NA	Europe	United Kingdom (England)	Terrestrial	NA	Conservation management initiatives: incentive payment areas (IPAs) based on agri-environment and woodland improvement schemes	Rural economy (Agriculture, Plantations and other rural sector, Food, drink and tobacco)	Incentive Payment Areas (IPAs): agricultural land parcels receiving HLS or woodland grant scheme payments (Natural England, 2012; Raum and Potter, 2015) under renewable ten year. contracts.	Ancillary	IPAs 17,085.6	Undefined	NA	NA	NA	NA	NA	NA	NA	NA	NA	NA	NA	proposal of potential OECMs	NA	NA	-	-
Scopus, WebOfScience, GoogleScholar		#06	CS008	Eghenter, Cristina	Indigenous effective area‐based conservation measures: conservation practices among the Dayak Kenyah of North Kalimantan	2018	PARKS	The Aichi Targets agreed at CBD COP 10 in Nagoya, especially Aichi Target 11, recognised that biodiversity conservation is also occurring outside government protected areas and that Other Effective Area-based Conservation Measures (OECMs) could significantly contribute to achieving effective and equitable conservation by 2020 and beyond. This paper argues that territories and areas conserved by I…	OECM, Tana’ ulen, Dayak Kenyah Indigenous peoples, appropriate recognition, forest governance	10.2305/IUCN.CH.2018.PARKS‐24‐SICE.en	https://parksjournal.com/wp-content/uploads/2018/06/PARKS-24-SI-Low-ResWeb.pdf#page=69	Peer-reviewed literature	Article	English	Asia	Indonesia	Terrestrial; Freshwater	Sub-national	Tana’ ulen Indigenous conserved area	Indigenous Peoples and Local Communities (IPLCs)	Areas conserved by Indigenous peoples and local communities (abbreviated to ‘ICCAs’). Tana’ ulen, is tana, or land/forest, where use of resources is m/ulen or restricted.	Primary	The size of a tana’ ulen area varies from 30 km2 to over 120 km2	3	NA	NA	NA	NA	NA	NA	NA	NA	NA	NA	NA	proposal of potential OECMs	NA	NA	-	-
Scopus, WebOfScience, GoogleScholar		#07	CS009	Mwamidi, Maghanjo Daniel; Renom, Juan Gabriel; Fernández‐Llamazares, Álvaro; Burgas, Daniel ; Domínguez, Pablo ; Cabeza, Mar	Contemporary pastoral commons in East Africa as OECMs: a case study from the Daasanach community	2018	PARKS	Despite growing policy interest in the conservation values of territories and areas conserved by Indigenous peoples and local communities (abbreviated to ‘ICCAs’) at the global level, our understanding of the ICCAs in East Africa is meagre at best. We explore the existence of ICCAs in East Africa, focusing on the case of the Daasanach pastoralists of Ileret, Kenya. We examine their existence thro…	OECMs, customary law, community-based conservation, ecosystem services, pasture governance, customary norms, sustainability	10.2305/IUCN.CH.2018.PARKS‐24‐SIDMM.en	https://parksjournal.com/wp-content/uploads/2020/10/PARKS-24-SI-Mwamidi-et-al-10.2305-IUCN.CH_.2018.PARKS%E2%80%9024%E2%80%90SIDMM.en_.pdf	Peer-reviewed literature	Article	English	Africa	Kenya	Terrestrial, Freshwater	Sub-national	Indigenous peoples and local communities areas (ICCA) - Daasanach lands	Indigenous Peoples and Local Communities (IPLCs)	Preserving species and unique natural phenomena, pastoral-related OECMs might have a key role in, for example, conservation of savannah ecosystems. However, the conservation value of such pastoral systems is largely under-evaluated, with the discourse of modern pastoralism as a livelihood that conflicts with conservation relying on a weak empirical footing.	Primary	-	1	Ethnographic fieldwork was conducted between November and December 2016 - semi-structured and open-ended interviews as well as focus group discussions, mostly focusing on the institutions, norms and practices related to the management of pastoral resources. 75 respondents were interviewed and eight focus groups (5–10 respondents) varying in age were conducted. We explored whether these particular…	No (The article was published in 2018 and uses the criteria derived by the OECMs definition to test areas against)	Qualitative	Interviews / social surveys	Sociological analysis	-	The Daasanach people (Indigenous peoples and local communities - ICCAs) of northern Kenya have been successful in conserving their pastoral commons and that their conservation values are significant. The ICCAs have played a central role not only for local livelihoods, but also for the maintenance of biodiversity and ecosystem services, aligning with the current definition of OECMs.	Unknown	Yes	There is a lack of recognition of the ICCAs in East Africa and that there is a need for more research on the governance of the pastoral commons and their conservation values. The lack of understanding of the potential for ICCAs to be recognised as OECMs, such as the relationship between their governance of local ecosystems and natural resources and conservation effectiveness."While the management…	Recognition of the ICCAs in East Africa. The study acknowledges that the Daasanach have been successful in conserving their pastoral commons and that their conservation values are significant.	assessment of potential OECMs	management, governance, delimitation, threats	A,B (draft criteria, paper published before the adoption of CBD Decision 14/8)	-	-
Scopus, WebOfScience, GoogleScholar		#08	NA	Matallana-Tobón, Clara L.; Santamaría, Marcela; Tapias, Alexandra Areiza; Solano, Clara ; Galán, Sandra	Rethinking nature conservation in Colombia: A case study of other effective area-based conservation measures	2018	PARKS	In Colombia, a country of great cultural and ecosystemic heterogeneity, there are many conservation strategies beyond protected areas that stem from both legal frameworks and local territorial processes. After much debate, these have been termed Complementary Conservation Strategies (CCSs), and their identification and recognition are necessary to achieving the country’s conservation objectives. …	complementary conservation strategies, Colombia, protected area systems, other effective area-based conservation measures, OECM	10.2305/IUCN.CH.2018.PARKS‐24‐SICLM.en	https://parksjournal.com/list-of-papers/	Peer-reviewed literature	Article	English	NA	NA	NA	Sub-national	Three Complementary Conservation Strategies (CCS) case studies	NA	NA	NA	NA	NA	NA	NA	NA	NA	NA	NA	NA	NA	NA	NA	NA	NA	NA	NA	-	-
Scopus, WebOfScience, GoogleScholar		#08	CS010	NA	NA	NA	NA	NA	NA	NA	NA	NA	NA	NA	South America	Colombia	Freshwater	NA	Reciprocal Water Agreements (RWA)	Environmental sector	RWA: Improve the connectivity, quality and regulation of water, as well as to reduce the risks of avalanches	Secondary	11.94	1	This paper presents in detail three CCS case studies that show whether and to what degree these include elements relevant to OECMs. The criteria and principal considerations regarding them are analysed. Draft criteria to identify OECMs were applied to three different types of complementary conservation strategies (CCSs) of Colombia. Then, these were evaluated and discussed, bearing in mind the di…	No (The article was published in 2018 and uses the criteria derived by the OECMs definition to test areas against)	Qualitative	Expert-based knowledge; Literature review	Synthesis of data without analysis	-	Analysing CCSs in the light of the draft criteria established for OECMs, and comparing the elements to each definition, there are many similarities but there is a central difference: CCSs are conceived, by definition, to increase the connectivity of existing protected areas. Regarding the other elements, similarities between both definitions can be clearly identified: both have a defined boundary…	Uncertain	Yes	Effectiveness in area management and long-term intentionality are the most difficult to identify. It is recommended for a tool to be developed according to the specific characteristics of each area, such as governance, or available resources, among others, to assess effectiveness.	Based on the analyses conducted, it is estimated that many CCSs will become amenable to inclusion as OECMs. It is proposed that even if particular areas do not fulfil all criteria from the start, transitional regimes are envisaged.	assessment of potential OECM	delimitation, relation to PAs, governance, management, long-term, effectiveness, ecosystem services and values	A,B,C,D (draft criteria, paper published before the adoption of CBD Decision 14/8)	-	-
Scopus, WebOfScience, GoogleScholar		#08	CS011	NA	NA	NA	NA	NA	NA	NA	NA	NA	NA	NA	South America	Colombia	Marine	NA	Exclusive artisanal fishing zones (ZEPA)	Fisheries	Promote the recovery of fishing along the coast and improve the livelihoods of fishers and their families	Ancillary	1000	1	This paper presents in detail three CCS case studies that show whether and to what degree these include elements relevant to OECMs. The criteria and principal considerations regarding them are analysed. Draft criteria to identify OECMs were applied to three different types of complementary conservation strategies (CCSs) of Colombia. Then, these were evaluated and discussed, bearing in mind the di…	No (The article was published in 2018 and uses the criteria derived by the OECMs definition to test areas against)	Qualitative	Expert-based knowledge; Literature review	Synthesis of data without analysis	-	Analysing CCSs in the light of the draft criteria established for OECMs, and comparing the elements to each definition, there are many similarities but there is a central difference: CCSs are conceived, by definition, to increase the connectivity of existing protected areas. Regarding the other elements, similarities between both definitions can be clearly identified: both have a defined boundary…	Uncertain	Yes	Effectiveness in area management and long-term intentionality are the most difficult to identify. It is recommended for a tool to be developed according to the specific characteristics of each area, such as governance, or available resources, among others, to assess effectiveness.	Based on the analyses conducted, it is estimated that many CCSs will become amenable to inclusion as OECMs. It is proposed that even if particular areas do not fulfil all criteria from the start, transitional regimes are envisaged.	assessment of potential OECM	delimitation, relation to PAs, governance, management, long-term, effectiveness, ecosystem services and values	A,B,C,D (draft criteria, paper published before the adoption of CBD Decision 14/8)	-	-
Scopus, WebOfScience, GoogleScholar		#08	CS012	NA	NA	NA	NA	NA	NA	NA	NA	NA	NA	NA	South America	Colombia	Terrestrial	NA	Sacred site – Jaba Tañiwashkaka of the Linea Negra, Sierra Nevada of Santa Marta	Indigenous Peoples and Local Communities (IPLCs)	In this area, the Indigenous communities obtain materials such as shells and seeds. The area has coastal lagoons that have a spiritual connection with the Sierra Nevada de Santa Marta and has marshlands in the process of recovery; lakes used as nesting place by alligators, turtles and fish; and mangrove areas and dry forests used by migratory birds.	Ancillary	2.3	1	This paper presents in detail three CCS case studies that show whether and to what degree these include elements relevant to OECMs. The criteria and principal considerations regarding them are analysed. Draft criteria to identify OECMs were applied to three different types of complementary conservation strategies (CCSs) of Colombia. Then, these were evaluated and discussed, bearing in mind the di…	No (The article was published in 2018 and uses the criteria derived by the OECMs definition to test areas against)	Qualitative	Expert-based knowledge; Literature review	Synthesis of data without analysis	-	Analysing CCSs in the light of the draft criteria established for OECMs, and comparing the elements to each definition, there are many similarities but there is a central difference: CCSs are conceived, by definition, to increase the connectivity of existing protected areas. Regarding the other elements, similarities between both definitions can be clearly identified: both have a defined boundary…	Uncertain	Yes	Effectiveness in area management and long-term intentionality are the most difficult to identify. It is recommended for a tool to be developed according to the specific characteristics of each area, such as governance, or available resources, among others, to assess effectiveness.	Based on the analyses conducted, it is estimated that many CCSs will become amenable to inclusion as OECMs. It is proposed that even if particular areas do not fulfil all criteria from the start, transitional regimes are envisaged.	assessment of potential OECM	delimitation, relation to PAs, governance, management, long-term, effectiveness, ecosystem services and values	A,B,C,D (draft criteria, paper published before the adoption of CBD Decision 14/8)	-	-
Scopus, WebOfScience, GoogleScholar		#09	CS013	Diz, Daniela; Johnson, David; Riddell, Michael; Rees, Sian; Battle, Jessica; Gjerde, Kristina; Hennige, Sebastian; Roberts, J. Murray	Mainstreaming marine biodiversity into the SDGs: The role of other effective area-based conservation measures (SDG 14.5)	2018	Marine Policy	This article explores the concept of “other effective area-based conservation measures” (OECMs) in the context of the UN Convention on Biological Diversity (CBD) Aichi Biodiversity Target 11 on marine protected areas and OECMs and its linkages to the Sustainable Development Goals (SDGs). It argues that mainstreaming biodiversity through CBD Aichi Biodiversity Targets’ implementation into the SDGs…	Other Effective area-based Conservation Measures, Marine Protected Areas, marine biodiversity, ecosystem services, food security, ecosystem approach	10.1016/j.marpol.2017.08.019	https://www.sciencedirect.com/science/article/pii/S0308597X17302178#:~:text=To%20mainstream%20biodiversity%2C%20the%20implementation,with%20Aichi%20Biodiversity%20Target%2011.	Peer-reviewed literature	Article	English	Africa	Mozambique	Marine	National	Locally Managed Marine Areas (LMMAs)	Fisheries	The case study explores how multiple-use LMMAs, which respond to short-term fisher's needs and targeted biodiversity conservation, could contribute to the achievement of specific SDGs on food security, poverty elimination and resilient ecosystems.	Ancillary	-	1	NA	NA	NA	NA	NA	NA	NA	NA	NA	NA	NA	proposal of area-based measures to be considered as potential OECM	NA	NA	-	-
Scopus, WebOfScience, GoogleScholar		#10	CS014	Shabtay, Ateret; Portman, Michelle E.; Manea, Elisabetta; Gissi, Elena	Promoting ancillary conservation through marine spatial planning	2019	Science of the Total Environment	The term Other Effective Conservation Measures (OECMs) refers to areas which are not protected areas and yet significantly contribute to conservation; they were recently defined by the Convention on Biological Diversity. Ef_x0002_forts to address the designation of OECMs include further definition of the term and the development of typolo_x0002_gies of OECMs and of screening tools which can be ap…	OECM, Marine Spatial Planning, marine conservation, marine infrastructures, decision support tools	10.1016/j.scitotenv.2018.10.074	https://www.sciencedirect.com/science/article/pii/S0048969718339470?via%3Dihub	Peer-reviewed literature	Article	English	Asia; Europe	Israel; Italy	Marine	Multi-national	Italy: Laguna di Marano (two sites of underwater pipelines); Chioggia (ship wrecks area, aquaculture area, LNG and small gas platforms area); Chioggia (military area, aquaculture area; gas platforms areas) Israel: Hadera (power station area, gas terminal station), Reading power station, Trans-Israel Pipeline facilities	Oil and gas production, Oil refining; Media, Culture, Graphical; Rural economy (Agriculture, Plantations and other rural sector, Food, drink and tobacco); Utilities (water, gas, electricity); Defense;	Areas of restricted human activities within MSPs that could act as OECM.	Ancillary	-	More than 10 (the number is unclear because there are several individual small gas platform areas assessed	The study proposes an operational framework to guide in the identification of OECMs as part of the marine spatial planning (MSP) process, through a decision process consisting of six steps. Each step includes a simple question that could be answered using data collected from suggested sources and key informants. The answer of each question leads to suggested actions or to a follow-up step. The ap…	No (The article was published in 2019 and uses the criteria derived by the OECMs definition to test areas against)	Qualitative	Expert-based knowledge; Literature review; Open data sources	Ecological analysis; Modeling; Spatial analysis; Image analysis; Decision analysis	No metrics were used. The assessment of the areas was based on a 6-step decision approach: 0. Preliminary steps (priorities and goals, uses, zoning schemes, jurisdictions etc), 1. Analysing existing and proposed uses, 2. Identifying governing entities, 3. Analyzing management of the site, 4. Analyzing marine environmental conditions within the site, 5. Examining management scenarios	The first step towards recognizing OECMs in the marine environment should be the translation (and operationalizing) of the OECM concept to planning and other regulatory processes. Further linking the process to regulatory actions related to marine planning or marine activities and development in general, increases the applicability of the process and the chances it will become commonplace for MSP	Mixed	Not known/ mentioned	The attempt made in this study to recognize OECMs in two regions where MSP is taking place, reveals that lack of empirical evidence on the environmental state of the sites, thus preventing sites from being recognized as OECM. Further information is needed about the marine communities' characteristics in terms of species composition, organisms' behavior, ecological needs, sensitivity to environmen…	The authors suggest that OECMs should not be considered aspart of the 10% spatial target defined by the CBD. OECMs could be considered as an additional ‘spatially-explicit’ tool that promotes conservation on top of the 10% solely dedicated for MPAs. Reasons: the uncertainty involved in the recognition of human activity sites as OECMs; sites may significantly contribute to marine conservation thro…	assessment of potential OECMs; proposing an OECM screening tool	conservation priorities and goals, uses, zoning schemes, jurisdiction, governance, management, environmental conditions	A,B,C (draft criteria, paper published before the adoption of CBD Decision 14/8)	-	-
Scopus, WebOfScience, GoogleScholar		#11	CS015	Petza, Dimitra; Chalkias, Christos; Koukourouvli, Nikoleta; Coll, Marta; Vassilopoulou, Vassiliki; Karachle, Paraskevi K.; Markantonatou, Vasiliki; Tsikliras, Athanasios C.; Katsanevakis, Stelios	An operational framework to assess the value of fisheries restricted areas for marine conservation	2019	Marine Policy	An operational framework to assess the value of fisheries restricted areas (FRAs) for marine conservation was developed. Such a framework contributes to the wider concept of considering other effective area-based conservation measures (OECMs), as complementing conservation efforts and substantially contributing to effec_x0002_tively and equitably achieving Aichi biodiversity Target 11. A tailor-m…	-	10.1016/j.marpol.2019.01.005	https://www.sciencedirect.com/science/article/abs/pii/S0308597X18307103	Peer-reviewed literature	Article	English	Europe	Greece	Marine	Sub-national	Fisheries Restricted Areas (FRAs)	Environmental sectorFisheries; Maritime (Shipping, Ports, Inland waterways); Defense; Media, Culture, Graphical	Various rationales for each potential OECM.	Ancillary	119832	516	A tailor-made multi-criteria decision analysis was designed and applied, for potential OECMs to be carefully assessed on a case-by-case basis and categorized according to their effectiveness in terms of contributing to marine biodiversity conservation based on expert knowledge. The official documentation and guidance provided by the IUCN were fully respected and made operational. Seven criteria w…	No (The article was published in 2019 and uses the criteria derived by the OECMs definition to test areas against)	Mixed	Expert-based knowledge; Literature review; Open data sources	Spatial analysis; Decision analysis	effectiveness based on the weigthed average scores of 7 qualitative criteria.	Τhe current study showed that in general, the contribution of FRAs to marine biodiversity conservation in the study area is low. Effective FRAs are very few and they either overlap with national designated MPAs and/or EU Natura 2000 sites or cover a small percentage of the area.	Mixed	Yes	The authors suggest that in future work the managers and the decision makers should also be involved in the expert's judgment procedure, along with the scientific experts (which was not the case in this study).	Any efforts to expand the network of MPAs by designating OECMs should be based on a systematic conservation planning approach to avoid bad practices of the past and increase the efficiency of the MPAs network. Strong application of science will determine whether the broader interpretation of protection that emerged with Aichi biodiversity target 11 will be a positive or negative step for global b…	assessment of potential OECMs; proposing an OECM screening tool	geographical definition, conservation objectives, activities allowed within the area, mechanisms to exclude, control and manage the area, long-term, measures difficult to reverse, duration of measures	A,B,C,D (draft criteria, paper published before the adoption of CBD Decision 14/8)	-	-
Scopus, WebOfScience, GoogleScholar		#12	CS016	Donald, Paul F.; Buchanan, Graeme M., Balmford, Andrew; Bingham, Heather; Couturier, Andrew R.; de la Rosa Jr., Gregorio E.; Gacheru, Paul; Hergoz, Sebastian K.; Jathar, Girish; Kingston, Naomi; Merneiwck, Daniel; Maurer, Golo; Leeann, Reaney; Shymygaleva, Tatyana; Sklyarenko, Sergey; Stevens, Candice M.D.; Butchart, Stuart H.M.	The prevalence, characteristics and effectiveness of Aichi Target 11′s “other effective area-based conservation measures” (OECMs) in Key Biodiversity Areas	2018	Conservation Letters	Aichi Target 11 of the CBD Strategic Plan for Biodiversity commits countries to the effective conservation of areas of importance for biodiversity, through protected areas and “other effective area-based conservation measures” (OECMs). However, the prevalence and characteristics of OECMs are poorly known, particularly in sites of importance for biodiversity. We assess the prevalence of potential …	Aichi Targets, CBD, ecosystem services, OECMs, protected areas	10.1111/conl.12659	https://conbio.onlinelibrary.wiley.com/doi/full/10.1111/conl.12659	Peer-reviewed literature	Article	English	Africa; Asia; North America; South America; Oceania/Australia	Australia, Bolivia, Canada, Ecuador, India, Indonesia, Kazakhstan, Kenya, Philippines, South Africa	Terrestrial	Multi-national	Key Biodiversity Areas (KBAs)	Environmental sector	KBAs are sites of importance for the global persistence of biodiversity, identified using quantitative criteria that have recently been harmonized into a common global standard.	Primary	-	740	We selected ten countries in which to assess the extent and characteristics of potential OECMs in KBAs. We aimed for wide coverage, both spatially and socioeconomically, and focused our search on countries in which ground-based monitoring data have been collected using a defined protocol BirdLife International, 2006) through the Important Bird and Biodiversity Area (IBA) programme. The surveys we…	Yes	Mixed	Expert-based knowledge; Interviews / social surveys; Open data sources	Modeling; Spatial analysis; Synthesis of data without analysis	spatial intersection of KBAs with PAs, pressure-state-response scores from in situ monitoring, where available, among three classes of KBA: (1) protected KBAs, (2) unprotected KBAs at least partly covered by potential OECMs, and (3) unprotected KBAs with no coverage by potential OECMs	Of the 740 unprotected KBAs for which data were provided, one or more potential OECMs were present in 566 (76.5%). Data were provided on a total of 616 potential OECMs (a mean of 1.09 potential OECMs per KBA with at least one OECM). A majority of unprotected KBAs (76.5%) were at least partly covered by one or more potential OECMs. The conservation of ecosystem services or biodiversity was a state…	Effective	Yes	It is not clear whether the prevalence and characteristics of potential OECMs outside KBAs are likely to differ from those found within KBAs, and hence how representative our sample is of OECMs more generally. For example, the relative rarity of systems aimed at preserving indigenous livelihoods and cultural or spiritual interest in the sample of potential OECMs identified by this project may sim…	Given the high degree of overlap between OECMs and KBAs, we recommend that data on the coverage and characteristics of OECMs overlapping KBAs are added to the WDKBA, and are required as part of the documentation of newly proposed KBAs.	assessment of potential OECMs	effectiveness; prevalence; characteristics	A, B, C	-	-
Scopus, WebOfScience, GoogleScholar		#13	NA	Scheske, Christel; Arroyo Rodriguez, Mara; Buttazzoni, Juan Esteban; Strong‐Cvetich, Nik; Gelcich, Stefan; Monteferri, Bruno; Rodríguez, Luis Felipe; Ruiz, Manuel	Surfing and marine conservation: Exploring surf‐break protection as IUCN protected area categories and other effective area‐based conservation measures	2018	Aquatic Conservation: Marine and Freshwater Ecosystems	The expansion of surfing as a multibillion‐dollar industry and sport has, on the one hand, increased awareness about threats posed to marine and coastal environ_x0002_ments, but has also brought growing acknowledgement of the environmental, cul_x0002_tural and economic value that surfing provides. This has been accompanied by a growing movement of surfers and related stakeholders (e.g. communitie…	Aichi target 11, Ley de Rompientes, marine conservation, marine protected areas, OECMs, surf breaks, surfing, TURFs, World Surfing Reserves	10.1002/aqc.3054	https://onlinelibrary.wiley.com/doi/full/10.1002/aqc.3054?casa_token=SLrNv06jfvUAAAAA%3AUDGN9lQcXjPVS-tUvQQCgyzpRgJ1JWplxpe7wSoHhf1JjjkftUzd-5--ImBP3IEU_22CvdEhCFL9HZcl	Peer-reviewed literature	Article	English	NA	NA	NA	Various levels	NA	NA	NA	NA	NA	NA	NA	NA	NA	NA	NA	NA	NA	NA	NA	NA	NA	NA	NA	NA	-	-
Scopus, WebOfScience, GoogleScholar		#13	CS017	NA	NA	NA	NA	NA	NA	NA	NA	NA	NA	NA	North America; South America	Peru, Chile and Mexico	Marine	Multi-national	World Surfing Reserves (WSR) (e.g. given in the study are: Huanchaco WSR, Peru; Bahía de Todos Santos WSR (BTSWSR), Mexico; Punta de Lobos WSR, Chile),	Sports and recreation	Surf breaks provide many cultural ecosystem services. Surf breaks are natural spaces with high recreational value, with benefits to both mental and physical health. Emblematic surf breaks have significant conservation value owing to their provision of cultural ecosystem services, their importance for human wellbeing, their role in creating spaces that foster environmental activism and, in certain…	Ancillary	-	1	Through a series of case studies from Peru, Chile and the USA, the paper discusses how, in areas where there is significant biodiversity or iconic seascapes, surf breaks can be integrated with marine conservation. Suggestions are given regarding the International Union for Conservation of Nature categories of protected areas that are most appropriate for such cases. The paper also explores how, i…	Yes	Qualitative	Expert-based knowledge; Literature review	Synthesis of data without analysis	No metrics.	Several existing surf‐break protection mechanisms could qualify as OECMs when these overlap with areas of high biodiversity and the protection mechanism is based on legal measure.	Mixed	Yes	More research is needed to identify the sites where surf breaks and areas of high marine or coastal biodiversity overlap. Benthic conservation targets have to be assessed on an individual basis. In cases where such overlap is suspected but not scientifically demonstrated, rapid biological inventories could be commissioned to establish the conservation significance of the site. A further research …	Surfing should be considered by governments and civil society for its potential for re‐engaging citizens with natural marine environments. Meanwhile, given the threats they face, many emblematic surf breaks merit protection for their impact on human wellbeing and their potential for sustainable tourism.	assessment of potential OECMs	geographically defined space, not a PA, governance, management, long-term, effectiveness, in-situ conservation, biodiversity, ecosystem services, cultural and spiritual values	A,B,C,D	-	-
Scopus, WebOfScience, GoogleScholar		#13	CS018	NA	NA	NA	NA	NA	NA	NA	NA	NA	NA	NA	South America	Peru	Marine	Subnational	The Peruvian Ley de Rompientes	Sports and recreation	Surf breaks provide many cultural ecosystem services. Surf breaks are natural spaces with high recreational value, with benefits to both mental and physical health. Emblematic surf breaks have significant conservation value owing to their provision of cultural ecosystem services, their importance for human wellbeing, their role in creating spaces that foster environmental activism and, in certain…	Ancillary	-	1	Through a series of case studies from Peru, Chile and the USA, the paper discusses how, in areas where there is significant biodiversity or iconic seascapes, surf breaks can be integrated with marine conservation. Suggestions are given regarding the International Union for Conservation of Nature categories of protected areas that are most appropriate for such cases. The paper also explores how, i…	Yes	Qualitative	Expert-based knowledge; Literature review	Synthesis of data without analysis	No metrics.	Several existing surf‐break protection mechanisms could qualify as OECMs when these overlap with areas of high biodiversity and the protection mechanism is based on legal measure.	Mixed	Yes	More research is needed to identify the sites where surf breaks and areas of high marine or coastal biodiversity overlap. Benthic conservation targets have to be assessed on an individual basis. In cases where such overlap is suspected but not scientifically demonstrated, rapid biological inventories could be commissioned to establish the conservation significance of the site. A further research …	Surfing should be considered by governments and civil society for its potential for re‐engaging citizens with natural marine environments. Meanwhile, given the threats they face, many emblematic surf breaks merit protection for their impact on human wellbeing and their potential for sustainable tourism.	assessment of potential OECMs	geographically defined space, not a PA, governance, management, long-term, effectiveness, in-situ conservation, biodiversity, ecosystem services, cultural and spiritual values	A,B,C,D	-	-
Scopus, WebOfScience, GoogleScholar		#13	CS019	NA	NA	NA	NA	NA	NA	NA	NA	NA	NA	NA	South America	Chile	Marine	National	Chilean TURF–surf model	Sports and recreation	Surf breaks provide many cultural ecosystem services. Surf breaks are natural spaces with high recreational value, with benefits to both mental and physical health. Emblematic surf breaks have significant conservation value owing to their provision of cultural ecosystem services, their importance for human wellbeing, their role in creating spaces that foster environmental activism and, in certain…	Ancillary	-	1	Through a series of case studies from Peru, Chile and the USA, the paper discusses how, in areas where there is significant biodiversity or iconic seascapes, surf breaks can be integrated with marine conservation. Suggestions are given regarding the International Union for Conservation of Nature categories of protected areas that are most appropriate for such cases. The paper also explores how, i…	Yes	Qualitative	Expert-based knowledge; Literature review	Synthesis of data without analysis	No metrics.	Several existing surf‐break protection mechanisms could qualify as OECMs when these overlap with areas of high biodiversity and the protection mechanism is based on legal measure.	Mixed	Yes	More research is needed to identify the sites where surf breaks and areas of high marine or coastal biodiversity overlap. Benthic conservation targets have to be assessed on an individual basis. In cases where such overlap is suspected but not scientifically demonstrated, rapid biological inventories could be commissioned to establish the conservation significance of the site. A further research …	Surfing should be considered by governments and civil society for its potential for re‐engaging citizens with natural marine environments. Meanwhile, given the threats they face, many emblematic surf breaks merit protection for their impact on human wellbeing and their potential for sustainable tourism.	assessment of potential OECMs	geographically defined space, not a PA, governance, management, long-term, effectiveness, in-situ conservation, biodiversity, ecosystem services, cultural and spiritual values	A,B,C,D	-	-
Scopus, WebOfScience, GoogleScholar		#14	CS020	Schram, Catherine; Ladell, Kate; Mitchell, Jessica; Chute, Christie	From one to ten: Canada's approach to achieving marine conservation targets	2019	Aquatic Conservation: Marine and Freshwater Ecosystems	The Government of Canada has committed to the Convention on Biological Diversity (CBD) Strategic Plan for Biodiversity, which includes the Aichi Biodiversity Targets. Aichi Target 11 indicates that countries are to conserve at least 10% of coastal and marine areas, especially areas of particular importance for biodiversity and ecosystem services, by 2020. In 2015 Canada affirmed its commitment to…	Aichi target 11, Canada, marine conservation targets, marine protected area (MPA), marine refuge, other effective area based conservation measures (OECM)	10.1002/aqc.3133	https://onlinelibrary.wiley.com/doi/full/10.1002/aqc.3133?casa_token=Omxdv8McdHIAAAAA%3AWi2zWvniZpy5Dwkk1jC6WiS9S7zOcHmZh90Dv_-ot5ZYbJ5kUeI7OrTzBYaEMSKnKRuCOTCCmTqGav3j	Peer-reviewed literature	Article	English	North America	Canada	Marine	National	Fisheries area closure (marine refuges): National parks, National Marine Conservation Arean National Wildlife Area, Ocean Act Marine protected Area	Fisheries	Protect important species and habitats including sensitive coral and sponge aggregations.	Ancillary	approximately 275,000 km2	Undefined	In order to identify existing “other measures”, DFO inventoried over 1000 existing area‐based management measures established by fisheries area closures established under the Fisheries Act. Fifty‐one fisheries area closures in the inventory were assessed as meeting the science‐based “other measures” criteria.	No (The article was published in 2019 and uses the criteria derived by the OECMs definition to test areas against)	Qualitative	Literature review	Synthesis of data without analysis	no specific metrics were mentioned, only stated that 51 fisheries area closures were assessed as meeting the science‐based “other measures” criteria	51 marine refuges have been determined to meet criteria as “other" measures. By spring 2019 the total ocean territory under protection in Canada was approximately 475,503 km2, or 8.27%. Significant progress has been made in terms of Canada's conserved area coverage in the marine environment, but there remains some criticism of the ecological integrity of MPAs in Canada. Canada's approach to marin…	Unknown	Yes	One of the gaps that has long been identified through the current Oceans Act MPA establishment process is the ability to act quickly to prevent further environmental degradation in areas that have been identified as vulnerable and in need of protection.	Management, monitoring, and enforcing the variety of marine conservation tools in Canada beyond 2020 will be important to ensure their continued contribution to the conservation of biodiversity. Adaptive management that is informed by monitoring programmes is an important part of this process, allowing for adjustments to regulatory or non‐regulatory aspects of a site's management regime, based on…	discussion on OECM assessment	definition of geographic location, conservation or stock management objectives, ecological components of interest, long-term implementation, effective conservation	A,B,C,D (draft criteria, paper published before the adoption of CBD Decision 14/8)	-	-
Scopus, WebOfScience, GoogleScholar		#15	NA	Marnewick, Daniel; Stevens, Candice M.D.; Jonas, Harry; Antrobus‐Wuth, Romy; Wilson, Natasha; Theron, Nicholas	Assessing the extent and contribution of OECMs in South Africa	2021	PARKS	In 2018, Parties to the Convention on Biological Diversity (CBD) adopted a definition and criteria for identifying other effective area-based conservation measures (OECMs). South Africa is one of the first countries to undertake a comprehensive national review of its potential OECMs. Previous research results already estimated that 48.5 per cent of sites within South Africa’s unprotected Key Biod…	Convention on Biological Diversity, area-based conservation, conservation estate, sustainable landscape	10.2305/IUCN.CH.2021.PARKS‐27‐1DM.en	https://parksjournal.com/wp-content/uploads/2021/05/10.2305-IUCN.CH_.2021PARKS-27-1en-low-res-1.pdf#page=57	Peer-reviewed literature	Article	English	NA	NA	NA	Sub-national	Nine case studies in Kruger to Canyons Biosphere Region (K2CBR)	NA	NA	NA	NA	9 (6 candidate OECMs, 4 were presented)	NA	NA	NA	NA	NA	NA	NA	NA	NA	NA	NA	NA	NA	NA	-	-
Scopus, WebOfScience, GoogleScholar		#15	CS021	NA	NA	NA	NA	NA	NA	NA	NA	NA	NA	NA	Africa	South Africa	Terrestrial	NA	Private Game Reserve (Board of Trustees)	Sports and recreation	-	Ancillary	-	1	A country-level assessment for South Africa was undertaken through a government and private partnership to determine the types and potential extent of OECMs in South. The study broadly aimed to, 1) assist South Africa to institutionalise OECMs into its existing policy frameworks, and 2) align OECMs with the biodiversity stewardship community of practice, facilitating the full integration of all p…	Yes	Qualitative	Expert-based knowledge; Interviews / social surveys	Synthesis of data without analysis	20 criteria questions	This study led to several findings. First, the OECM framework facilitates the formalisation, expansion and reporting of South Africa’s conservation areas estate. Second, OECMs strengthen interconnected landscapes and seascapes alongside protected areas. Third, OECMs can include a diverse range of rights-holders contributing to area-based conservation, including previously marginalised groups, lan…	Mixed	Yes	A significant challenge remains to leverage financial and human resources to assess, report, monitor and support OECMs, without diverting resources from other conservation priorities, especially protected areas.	OECMs can play a role in supporting local economies that are simultaneously safeguarding biodiversity and ecological assets. They offer an opportunity to strengthen governance structures that can attract conservation finance investment.	assessment of potential OECMs	biodiversity values, geographical definition, governance, management, effectiveness	A, B, C	-	-
Scopus, WebOfScience, GoogleScholar		#15	CS022	NA	NA	NA	NA	NA	NA	NA	NA	NA	NA	NA	Africa	South Africa	Terrestrial	NA	Private Game Reserve (Family Trust)	Sports and recreation	-	Ancillary	-	1	A country-level assessment for South Africa was undertaken through a government and private partnership to determine the types and potential extent of OECMs in South. The study broadly aimed to, 1) assist South Africa to institutionalise OECMs into its existing policy frameworks, and 2) align OECMs with the biodiversity stewardship community of practice, facilitating the full integration of all p…	Yes	Qualitative	Expert-based knowledge; Interviews / social surveys	Synthesis of data without analysis	20 criteria questions	This study led to several findings. First, the OECM framework facilitates the formalisation, expansion and reporting of South Africa’s conservation areas estate. Second, OECMs strengthen interconnected landscapes and seascapes alongside protected areas. Third, OECMs can include a diverse range of rights-holders contributing to area-based conservation, including previously marginalised groups, lan…	Mixed	Yes	A significant challenge remains to leverage financial and human resources to assess, report, monitor and support OECMs, without diverting resources from other conservation priorities, especially protected areas.	OECMs can play a role in supporting local economies that are simultaneously safeguarding biodiversity and ecological assets. They offer an opportunity to strengthen governance structures that can attract conservation finance investment.	assessment of potential OECMs	biodiversity values, geographical definition, governance, management, effectiveness	A, B, C	-	-
Scopus, WebOfScience, GoogleScholar		#15	CS023	NA	NA	NA	NA	NA	NA	NA	NA	NA	NA	NA	Africa	South Africa	Terrestrial	NA	Ecotourism Establishment	Hotel, Catering Tourism	-	Ancillary	-	1	A country-level assessment for South Africa was undertaken through a government and private partnership to determine the types and potential extent of OECMs in South. The study broadly aimed to, 1) assist South Africa to institutionalise OECMs into its existing policy frameworks, and 2) align OECMs with the biodiversity stewardship community of practice, facilitating the full integration of all p…	Yes	Qualitative	Expert-based knowledge; Interviews / social surveys	Synthesis of data without analysis	20 criteria questions	This study led to several findings. First, the OECM framework facilitates the formalisation, expansion and reporting of South Africa’s conservation areas estate. Second, OECMs strengthen interconnected landscapes and seascapes alongside protected areas. Third, OECMs can include a diverse range of rights-holders contributing to area-based conservation, including previously marginalised groups, lan…	Mixed	Yes	A significant challenge remains to leverage financial and human resources to assess, report, monitor and support OECMs, without diverting resources from other conservation priorities, especially protected areas.	OECMs can play a role in supporting local economies that are simultaneously safeguarding biodiversity and ecological assets. They offer an opportunity to strengthen governance structures that can attract conservation finance investment.	assessment of potential OECMs	biodiversity values, geographical definition, governance, management, effectiveness	A, B, C	-	-
Scopus, WebOfScience, GoogleScholar		#15	CS024	NA	NA	NA	NA	NA	NA	NA	NA	NA	NA	NA	Africa	South Africa	Terrestrial	NA	Mililtary Land	Defense	Government – Air Force Base: military infrastructure, which is used for training military personnel, 4. Government – State Forestry Site: promote the sustainable use of forests for environmental, economic, educational, recreational, cultural, health and spiritual purpose.	Ancillary	-	1	A country-level assessment for South Africa was undertaken through a government and private partnership to determine the types and potential extent of OECMs in South. The study broadly aimed to, 1) assist South Africa to institutionalise OECMs into its existing policy frameworks, and 2) align OECMs with the biodiversity stewardship community of practice, facilitating the full integration of all p…	Yes	Qualitative	Expert-based knowledge; Interviews / social surveys	Synthesis of data without analysis	20 criteria questions	This study led to several findings. First, the OECM framework facilitates the formalisation, expansion and reporting of South Africa’s conservation areas estate. Second, OECMs strengthen interconnected landscapes and seascapes alongside protected areas. Third, OECMs can include a diverse range of rights-holders contributing to area-based conservation, including previously marginalised groups, lan…	Mixed	Yes	A significant challenge remains to leverage financial and human resources to assess, report, monitor and support OECMs, without diverting resources from other conservation priorities, especially protected areas.	OECMs can play a role in supporting local economies that are simultaneously safeguarding biodiversity and ecological assets. They offer an opportunity to strengthen governance structures that can attract conservation finance investment.	assessment of potential OECMs	biodiversity values, geographical definition, governance, management, effectiveness	A, B, C	-	-
Scopus, WebOfScience, GoogleScholar		#15	CS025	NA	NA	NA	NA	NA	NA	NA	NA	NA	NA	NA	Africa	South Africa	Terrestrial	NA	Sustainable/ Agriculture/ Forestry	Rural economy (Agriculture, Plantations and other rural sector, Food, drink and tobacco); Forestry	Government – State Forestry Site: promote the sustainable use of forests for environmental, economic, educational, recreational, cultural, health and spiritual purpose.	Secondary	-	1	A country-level assessment for South Africa was undertaken through a government and private partnership to determine the types and potential extent of OECMs in South. The study broadly aimed to, 1) assist South Africa to institutionalise OECMs into its existing policy frameworks, and 2) align OECMs with the biodiversity stewardship community of practice, facilitating the full integration of all p…	Yes	Qualitative	Expert-based knowledge; Interviews / social surveys	Synthesis of data without analysis	20 criteria questions	This study led to several findings. First, the OECM framework facilitates the formalisation, expansion and reporting of South Africa’s conservation areas estate. Second, OECMs strengthen interconnected landscapes and seascapes alongside protected areas. Third, OECMs can include a diverse range of rights-holders contributing to area-based conservation, including previously marginalised groups, lan…	Mixed	Yes	A significant challenge remains to leverage financial and human resources to assess, report, monitor and support OECMs, without diverting resources from other conservation priorities, especially protected areas.	OECMs can play a role in supporting local economies that are simultaneously safeguarding biodiversity and ecological assets. They offer an opportunity to strengthen governance structures that can attract conservation finance investment.	assessment of potential OECMs	biodiversity values, geographical definition, governance, management, effectiveness	A, B, C	-	-
Scopus, WebOfScience, GoogleScholar		#15	CS026	NA	NA	NA	NA	NA	NA	NA	NA	NA	NA	NA	Africa	South Africa	Terrestrial	NA	Academic Institution Land	Education	Academic Institute: The site is a Knowledge Hub for Rural Development, focusing on ecological and social research and training in the area.	Ancillary	-	1	A country-level assessment for South Africa was undertaken through a government and private partnership to determine the types and potential extent of OECMs in South. The study broadly aimed to, 1) assist South Africa to institutionalise OECMs into its existing policy frameworks, and 2) align OECMs with the biodiversity stewardship community of practice, facilitating the full integration of all p…	Yes	Qualitative	Expert-based knowledge; Interviews / social surveys	Synthesis of data without analysis	20 criteria questions	This study led to several findings. First, the OECM framework facilitates the formalisation, expansion and reporting of South Africa’s conservation areas estate. Second, OECMs strengthen interconnected landscapes and seascapes alongside protected areas. Third, OECMs can include a diverse range of rights-holders contributing to area-based conservation, including previously marginalised groups, lan…	Mixed	Yes	A significant challenge remains to leverage financial and human resources to assess, report, monitor and support OECMs, without diverting resources from other conservation priorities, especially protected areas.	OECMs can play a role in supporting local economies that are simultaneously safeguarding biodiversity and ecological assets. They offer an opportunity to strengthen governance structures that can attract conservation finance investment.	assessment of potential OECMs	biodiversity values, geographical definition, governance, management, effectiveness	A, B, C	-	-
Scopus, WebOfScience, GoogleScholar		#15	CS027	NA	NA	NA	NA	NA	NA	NA	NA	NA	NA	NA	Africa	South Africa	Terrestrial	NA	Conservation Agreement	Environmental sector	-	Primary	-	1	A country-level assessment for South Africa was undertaken through a government and private partnership to determine the types and potential extent of OECMs in South. The study broadly aimed to, 1) assist South Africa to institutionalise OECMs into its existing policy frameworks, and 2) align OECMs with the biodiversity stewardship community of practice, facilitating the full integration of all p…	Yes	Qualitative	Expert-based knowledge; Interviews / social surveys	Synthesis of data without analysis	20 criteria questions	This study led to several findings. First, the OECM framework facilitates the formalisation, expansion and reporting of South Africa’s conservation areas estate. Second, OECMs strengthen interconnected landscapes and seascapes alongside protected areas. Third, OECMs can include a diverse range of rights-holders contributing to area-based conservation, including previously marginalised groups, lan…	Mixed	Yes	A significant challenge remains to leverage financial and human resources to assess, report, monitor and support OECMs, without diverting resources from other conservation priorities, especially protected areas.	OECMs can play a role in supporting local economies that are simultaneously safeguarding biodiversity and ecological assets. They offer an opportunity to strengthen governance structures that can attract conservation finance investment.	assessment of potential OECMs	biodiversity values, geographical definition, governance, management, effectiveness	A, B, C	-	-
Scopus, WebOfScience, GoogleScholar		#15	CS028	NA	NA	NA	NA	NA	NA	NA	NA	NA	NA	NA	Africa	South Africa	Terrestrial	NA	Community Conservation Area	Indigenous Peoples and Local Communities (IPLCs)	Community-owned land: provide platforms for community members to have representation in how the livestock rangelands are managed.	Secondary	-	1	A country-level assessment for South Africa was undertaken through a government and private partnership to determine the types and potential extent of OECMs in South. The study broadly aimed to, 1) assist South Africa to institutionalise OECMs into its existing policy frameworks, and 2) align OECMs with the biodiversity stewardship community of practice, facilitating the full integration of all p…	Yes	Qualitative	Expert-based knowledge; Interviews / social surveys	Synthesis of data without analysis	20 criteria questions	This study led to several findings. First, the OECM framework facilitates the formalisation, expansion and reporting of South Africa’s conservation areas estate. Second, OECMs strengthen interconnected landscapes and seascapes alongside protected areas. Third, OECMs can include a diverse range of rights-holders contributing to area-based conservation, including previously marginalised groups, lan…	Mixed	Yes	A significant challenge remains to leverage financial and human resources to assess, report, monitor and support OECMs, without diverting resources from other conservation priorities, especially protected areas.	OECMs can play a role in supporting local economies that are simultaneously safeguarding biodiversity and ecological assets. They offer an opportunity to strengthen governance structures that can attract conservation finance investment.	assessment of potential OECMs	biodiversity values, geographical definition, governance, management, effectiveness	A, B, C	-	-
Scopus, WebOfScience, GoogleScholar		#15	CS029	NA	NA	NA	NA	NA	NA	NA	NA	NA	NA	NA	Africa	South Africa	Terrestrial	NA	Community Conservation Area	Indigenous Peoples and Local Communities (IPLCs)	Community-owned land: provide platforms for community members to have representation in how the livestock rangelands are managed.	Secondary	-	1	A country-level assessment for South Africa was undertaken through a government and private partnership to determine the types and potential extent of OECMs in South. The study broadly aimed to, 1) assist South Africa to institutionalise OECMs into its existing policy frameworks, and 2) align OECMs with the biodiversity stewardship community of practice, facilitating the full integration of all p…	Yes	Qualitative	Expert-based knowledge; Interviews / social surveys	Synthesis of data without analysis	20 criteria questions	This study led to several findings. First, the OECM framework facilitates the formalisation, expansion and reporting of South Africa’s conservation areas estate. Second, OECMs strengthen interconnected landscapes and seascapes alongside protected areas. Third, OECMs can include a diverse range of rights-holders contributing to area-based conservation, including previously marginalised groups, lan…	Mixed	Yes	A significant challenge remains to leverage financial and human resources to assess, report, monitor and support OECMs, without diverting resources from other conservation priorities, especially protected areas.	OECMs can play a role in supporting local economies that are simultaneously safeguarding biodiversity and ecological assets. They offer an opportunity to strengthen governance structures that can attract conservation finance investment.	assessment of potential OECMs	biodiversity values, geographical definition, governance, management, effectiveness	A, B, C	-	-
Scopus, WebOfScience, GoogleScholar		#16	CS030	Beazley, Lindsay; Kenchington, Ellen; Korabik, Michelle; Fenton, Derek; King, Marty	Other effective area-based conservation measure promotes recovery in a cold-water coral reef	2021	Global Ecology and Conservation	In 2003, a large Lophelia pertusa reef complex was discovered on the southeast edge of the Scotian Shelf, representing the only known cold-water coral reef in Canada. Extensive damage to the reef from bottom fishing activities was apparent, which resulted in the establishment of the 15-km2 Lophelia Coral Conservation Area (LCCA) in 2004 to prevent further damage and allow recovery. Since 2004, th…	Lophelia pertusa, Lophelia Coral Conservation Area, Scotian Shelf, biodiversity, Other Effective area-based Conservation Measure (OEABCM)	10.1016/j.gecco.2021.e01485	https://www.sciencedirect.com/science/article/pii/S2351989421000354?via%3Dihub	Peer-reviewed literature	Article	English	North America	Canada	Marine	Sub-national	Lophelia Coral Conservation Area (LCCA)	Environmental sector	Protect the reef, prevent further damage and allow for recovery	Primary	15	1	To assess the effectiveness of the OECM, the authors performed a quantitative assessment of the rich and abundant epibenthic megafaunal community within and outside the boundaries of the LCCA for a period of 12 years using images. Image analysis, multivariate community analysis and diversity analysis were performed.	Yes	Quantitative	Experimental surveys/sampling; Remote sensing	Ecological analysis; Spatial analysis; Image analysis	species density (divesity), total abundance, community composition	This study provides evidence for an increase in epibenthic megafaunal species density and abundance over the 12-year period evaluated, that was higher inside the closure than outside, indicating that the LCCA has facilitated the recruitment and recovery of the benthic communities within its confines and validates its effectiveness with respect to benthic biodiversity conservation.	Effective	Yes	Absence of information on recruitment patterns, dispersal, and recolonization of the disturbed habitat, and the environmental factors which may affect these processes. Reduced quality of the images obtained in the first survey affected our ability to detect recruits in this year Highlighting the high spatial heterogeneity of L. pertusa in the LCCA, and the potential limitations of using drop came…	A key recommendation of this assessment was to revisit the boundaries of the LCCA in the future. Also, routine monitoring of the reef structure within the LCCA should take place every 7-10 years to evaluate the settlement and growth of L. pertusa and the other deep-water corals that reside there.	assessment of potential OECMs	effectiveness of measures	C	-	-
Scopus, WebOfScience, GoogleScholar		#17	CS031	Shackell, Nancy; Keith, David; Lotze, Heike K.	Challenges of Gauging the Impact of Area-Based Fishery Closures and OECMs: A Case Study Using Long-Standing Canadian Groundfish Closures	2021	Frontiers in Marine Science	The United Nations Convention on Biological Diversity was established in 1993. Canada is a signatory nation that has adopted, and exceeded, the UN Aichi biodiversity target to protect 10% of coastal and marine areas through marine protected areas or “other effective area-based conservation measures” (OECMs) by 2020. However, the science of OECMs as contributors to biodiversity conservation is rel…	marine protected areas, marine spatial planning, groundfish recovery, groundfish collapse, UN SDG 14	10.3389/fmars.2021.612859	https://www.frontiersin.org/articles/10.3389/fmars.2021.612859/full	Peer-reviewed literature	Article	English	North America	Canada	Marine	Sub-national	Western fleet closed area, Central fleet closed area, Eastern fleet closed area	Fisheries	The three relatively large long-term fleet closed areas across the Scotian Shelf were expected to enable some recovery and influence population growth rates of groundfish species (they have been closed with specific objectives related to the protection of groundfish stocks).	Ancillary	-	3	The study examines whether three areas closed to fishing on the Scotian Shelf in Atlantic Canada, where the groundfish community had collapsed in the early 1990s, have the potential to serve as OECMs for groundfish recover. Using long-term research survey data (collected from 1979-2017 by DFO as part of the annual Summer Research Vessel (RV) trawl survey), three fleet closed areas were compared w…	No	Quantitative	Experimental surveys/sampling	Ecological analysis; Modeling; Spatial analysis	Metric to assess effectiveness: comparison of per capita population growth rates within open and closed areas and over time. Fish species biomass	Analysis indicates that at the community level, including severely depleted species, there is no evidence that fleet closed areas on the Scotian Shelf have had any influence on per capita rate of changes after the collapse of the groundfish community in the early 1990s. The majority of 24 common groundfish species had similar population rates of change within and outside fleet-closed areas. At th…	Ineffective	No	The causes of continued diminished productivity are still largely unresolved	Seasonal closures were not considered to be categorized as OECMs from the outset. The central fleet-closed area is currently identified as an OECM that has a primary conservation objective to “support productivity objectives for groundfish species”6. It is also an area of high groundfish larval diversity (Shackell and Frank, 2000), containing patches of structurally complex benthic habitats (Rinc…	assessment of potential OECMs	effectiveness (er capita population growth rates of fish species)	C	-	-
Scopus, WebOfScience, GoogleScholar		#18	NA	Rodríguez-Rodríguez, D.; Sánchez-Espinosa, A.; Malak, D. Abdul	Potential contribution of OECMs to international area-based conservation targets in a biodiversity rich country, Spain	2021	Journal for Nature Conservation	Other effective area-based conservation measures (OECMs) are new conservation tools intended to complement protected areas (PAs) at achieving effective biodiversity conservation and meeting international area-based targets. However, OECMs have been rarely considered in practical terms until recently. Here, we performed a rapid evaluation on the degree of fulfilment of current area-based internati…	Protected Area, Other Effective area-based Conservation Mea­sure, Aichi target, Post-2020 target, Global Biodiversity framework	10.1016/j.jnc.2021.126019	https://www.sciencedirect.com/science/article/abs/pii/S1617138121000662	Peer-reviewed literature	Article	English	ΝΑ	ΝΑ	ΝΑ	National	13 legal or managerial territorial categories	NA	NA	NA	NA	226686	NA	NA	NA	NA	NA	NA	NA	NA	NA	NA	NA	NA	NA	NA	-	-
Scopus, WebOfScience, GoogleScholar		#18	CS032	NA	NA	NA	NA	NA	NA	NA	NA	NA	NA	NA	Europe	Spain	Freshwater	NA	Public water domain	Environmental sector	Forms of territorial management that might benefit biodiversity.	Ancillary	-	-	A rapid evaluation on the degree of fulfilment of current area-based international biodiversity targets, post-2020 foreseeable oncoming targets, and ecological targets by considering: 1) Protection coverage; 2) Inclusiveness of important areas for biodiversity; 3) Protection management; 4) Connectivity; and 5) Habitat representation, on land and at sea in Spain, a Euro-Mediterranean, biodiversity…	Yes	Mixed	Literature review; Open data sources	Spatial analysis; Synthesis of data without analysis	percentage of protected area, proportion of Important Areas for Biodiversity, existence of management plan for the site, existence of management structure, proportion of protected polygons with 10 and 20 km distances between boarders of two protected polygons, proportion of a number of terrestrial and marine habitats in that are included in MPAs and potential OECMs networks	Some potentially satisfactory OECM categories such as Public Utility Forests, River Reserves or Geoparks meet the OECM criteria to a large degree and deserve further study. Results also highlight that Spain is currently well above most foreseeable post-2020 biodiversity targets and even close to some ecological targets using just PAs, except for marine protected area (MPA) management and MPA offs…	Mixed	Yes	‘effective con­servation’ is very challenging to demonstrate and has rarely been shown convincingly so far.	PA and OECM networks must therefore go hand in hand with a substantial increase in support for such areas, including capacity building and monitoring efforts. Science-driven, citizen science moni­toring activities could greatly assist biodiversity managers and land­ owners to provide accurate, cost-effective data on the effectiveness of their PAs or OECMs while at the same time raising environmen…	assessment of potential OECMs	coverage, inclusiveness, management, connectivity, representation, potential OECMs categories, international progress on OEMCs recognition	A,B,C	-	-
Scopus, WebOfScience, GoogleScholar		#18	CS033	NA	NA	NA	NA	NA	NA	NA	NA	NA	NA	NA	Europe	Spain	Terrestrial	NA	Public coastal domain	Environmental sector	Forms of territorial management that might benefit biodiversity.	Ancillary	-	-	A rapid evaluation on the degree of fulfilment of current area-based international biodiversity targets, post-2020 foreseeable oncoming targets, and ecological targets by considering: 1) Protection coverage; 2) Inclusiveness of important areas for biodiversity; 3) Protection management; 4) Connectivity; and 5) Habitat representation, on land and at sea in Spain, a Euro-Mediterranean, biodiversity…	Yes	Mixed	Literature review; Open data sources	Spatial analysis; Synthesis of data without analysis	percentage of protected area, proportion of Important Areas for Biodiversity, existence of management plan for the site, existence of management structure, proportion of protected polygons with 10 and 20 km distances between boarders of two protected polygons, proportion of a number of terrestrial and marine habitats in that are included in MPAs and potential OECMs networks	Some potentially satisfactory OECM categories such as Public Utility Forests, River Reserves or Geoparks meet the OECM criteria to a large degree and deserve further study. Results also highlight that Spain is currently well above most foreseeable post-2020 biodiversity targets and even close to some ecological targets using just PAs, except for marine protected area (MPA) management and MPA offs…	Mixed	Yes	‘effective con­servation’ is very challenging to demonstrate and has rarely been shown convincingly so far.	PA and OECM networks must therefore go hand in hand with a substantial increase in support for such areas, including capacity building and monitoring efforts. Science-driven, citizen science moni­toring activities could greatly assist biodiversity managers and land­ owners to provide accurate, cost-effective data on the effectiveness of their PAs or OECMs while at the same time raising environmen…	assessment of potential OECMs	coverage, inclusiveness, management, connectivity, representation, potential OECMs categories, international progress on OEMCs recognition	A,B,C	-	-
Scopus, WebOfScience, GoogleScholar		#18	CS034	NA	NA	NA	NA	NA	NA	NA	NA	NA	NA	NA	Europe	Spain	Terrestrial	NA	Public utility forest	Foresty	Forms of territorial management that might benefit biodiversity.	Ancillary	-	-	A rapid evaluation on the degree of fulfilment of current area-based international biodiversity targets, post-2020 foreseeable oncoming targets, and ecological targets by considering: 1) Protection coverage; 2) Inclusiveness of important areas for biodiversity; 3) Protection management; 4) Connectivity; and 5) Habitat representation, on land and at sea in Spain, a Euro-Mediterranean, biodiversity…	Yes	Mixed	Literature review; Open data sources	Spatial analysis; Synthesis of data without analysis	percentage of protected area, proportion of Important Areas for Biodiversity, existence of management plan for the site, existence of management structure, proportion of protected polygons with 10 and 20 km distances between boarders of two protected polygons, proportion of a number of terrestrial and marine habitats in that are included in MPAs and potential OECMs networks	Some potentially satisfactory OECM categories such as Public Utility Forests, River Reserves or Geoparks meet the OECM criteria to a large degree and deserve further study. Results also highlight that Spain is currently well above most foreseeable post-2020 biodiversity targets and even close to some ecological targets using just PAs, except for marine protected area (MPA) management and MPA offs…	Mixed	Yes	‘effective con­servation’ is very challenging to demonstrate and has rarely been shown convincingly so far.	PA and OECM networks must therefore go hand in hand with a substantial increase in support for such areas, including capacity building and monitoring efforts. Science-driven, citizen science moni­toring activities could greatly assist biodiversity managers and land­ owners to provide accurate, cost-effective data on the effectiveness of their PAs or OECMs while at the same time raising environmen…	assessment of potential OECMs	coverage, inclusiveness, management, connectivity, representation, potential OECMs categories, international progress on OEMCs recognition	A,B,C	-	-
Scopus, WebOfScience, GoogleScholar		#18	CS035	NA	NA	NA	NA	NA	NA	NA	NA	NA	NA	NA	Europe	Spain	Terrestrial	NA	Cattle path	Rural economy (Agriculture, Plantations and other rural sector, Food, drink and tobacco)	Forms of territorial management that might benefit biodiversity.	Ancillary	-	-	A rapid evaluation on the degree of fulfilment of current area-based international biodiversity targets, post-2020 foreseeable oncoming targets, and ecological targets by considering: 1) Protection coverage; 2) Inclusiveness of important areas for biodiversity; 3) Protection management; 4) Connectivity; and 5) Habitat representation, on land and at sea in Spain, a Euro-Mediterranean, biodiversity…	Yes	Mixed	Literature review; Open data sources	Spatial analysis; Synthesis of data without analysis	percentage of protected area, proportion of Important Areas for Biodiversity, existence of management plan for the site, existence of management structure, proportion of protected polygons with 10 and 20 km distances between boarders of two protected polygons, proportion of a number of terrestrial and marine habitats in that are included in MPAs and potential OECMs networks	Some potentially satisfactory OECM categories such as Public Utility Forests, River Reserves or Geoparks meet the OECM criteria to a large degree and deserve further study. Results also highlight that Spain is currently well above most foreseeable post-2020 biodiversity targets and even close to some ecological targets using just PAs, except for marine protected area (MPA) management and MPA offs…	Mixed	Yes	‘effective con­servation’ is very challenging to demonstrate and has rarely been shown convincingly so far.	PA and OECM networks must therefore go hand in hand with a substantial increase in support for such areas, including capacity building and monitoring efforts. Science-driven, citizen science moni­toring activities could greatly assist biodiversity managers and land­ owners to provide accurate, cost-effective data on the effectiveness of their PAs or OECMs while at the same time raising environmen…	assessment of potential OECMs	coverage, inclusiveness, management, connectivity, representation, potential OECMs categories, international progress on OEMCs recognition	A,B,C	-	-
Scopus, WebOfScience, GoogleScholar		#18	CS036	NA	NA	NA	NA	NA	NA	NA	NA	NA	NA	NA	Europe	Spain	Terrestrial	NA	Hunting area	Sports and recreation	Forms of territorial management that might benefit biodiversity.	Ancillary	-	-	A rapid evaluation on the degree of fulfilment of current area-based international biodiversity targets, post-2020 foreseeable oncoming targets, and ecological targets by considering: 1) Protection coverage; 2) Inclusiveness of important areas for biodiversity; 3) Protection management; 4) Connectivity; and 5) Habitat representation, on land and at sea in Spain, a Euro-Mediterranean, biodiversity…	Yes	Mixed	Literature review; Open data sources	Spatial analysis; Synthesis of data without analysis	percentage of protected area, proportion of Important Areas for Biodiversity, existence of management plan for the site, existence of management structure, proportion of protected polygons with 10 and 20 km distances between boarders of two protected polygons, proportion of a number of terrestrial and marine habitats in that are included in MPAs and potential OECMs networks	Some potentially satisfactory OECM categories such as Public Utility Forests, River Reserves or Geoparks meet the OECM criteria to a large degree and deserve further study. Results also highlight that Spain is currently well above most foreseeable post-2020 biodiversity targets and even close to some ecological targets using just PAs, except for marine protected area (MPA) management and MPA offs…	Mixed	Yes	‘effective con­servation’ is very challenging to demonstrate and has rarely been shown convincingly so far.	PA and OECM networks must therefore go hand in hand with a substantial increase in support for such areas, including capacity building and monitoring efforts. Science-driven, citizen science moni­toring activities could greatly assist biodiversity managers and land­ owners to provide accurate, cost-effective data on the effectiveness of their PAs or OECMs while at the same time raising environmen…	assessment of potential OECMs	coverage, inclusiveness, management, connectivity, representation, potential OECMs categories, international progress on OEMCs recognition	A,B,C	-	-
Scopus, WebOfScience, GoogleScholar		#18	CS037	NA	NA	NA	NA	NA	NA	NA	NA	NA	NA	NA	Europe	Spain	Terrestrial	NA	Important bird area & Important biodiveristy area	Environmental sector	Forms of territorial management that might benefit biodiversity.	Primary	-	-	A rapid evaluation on the degree of fulfilment of current area-based international biodiversity targets, post-2020 foreseeable oncoming targets, and ecological targets by considering: 1) Protection coverage; 2) Inclusiveness of important areas for biodiversity; 3) Protection management; 4) Connectivity; and 5) Habitat representation, on land and at sea in Spain, a Euro-Mediterranean, biodiversity…	Yes	Mixed	Literature review; Open data sources	Spatial analysis; Synthesis of data without analysis	percentage of protected area, proportion of Important Areas for Biodiversity, existence of management plan for the site, existence of management structure, proportion of protected polygons with 10 and 20 km distances between boarders of two protected polygons, proportion of a number of terrestrial and marine habitats in that are included in MPAs and potential OECMs networks	Some potentially satisfactory OECM categories such as Public Utility Forests, River Reserves or Geoparks meet the OECM criteria to a large degree and deserve further study. Results also highlight that Spain is currently well above most foreseeable post-2020 biodiversity targets and even close to some ecological targets using just PAs, except for marine protected area (MPA) management and MPA offs…	Mixed	Yes	‘effective con­servation’ is very challenging to demonstrate and has rarely been shown convincingly so far.	PA and OECM networks must therefore go hand in hand with a substantial increase in support for such areas, including capacity building and monitoring efforts. Science-driven, citizen science moni­toring activities could greatly assist biodiversity managers and land­ owners to provide accurate, cost-effective data on the effectiveness of their PAs or OECMs while at the same time raising environmen…	assessment of potential OECMs	coverage, inclusiveness, management, connectivity, representation, potential OECMs categories, international progress on OEMCs recognition	A,B,C	-	-
Scopus, WebOfScience, GoogleScholar		#18	CS038	NA	NA	NA	NA	NA	NA	NA	NA	NA	NA	NA	Europe	Spain	Freshwater	NA	River reserve	Environmental sector	Forms of territorial management that might benefit biodiversity.	Primary	-	-	A rapid evaluation on the degree of fulfilment of current area-based international biodiversity targets, post-2020 foreseeable oncoming targets, and ecological targets by considering: 1) Protection coverage; 2) Inclusiveness of important areas for biodiversity; 3) Protection management; 4) Connectivity; and 5) Habitat representation, on land and at sea in Spain, a Euro-Mediterranean, biodiversity…	Yes	Mixed	Literature review; Open data sources	Spatial analysis; Synthesis of data without analysis	percentage of protected area, proportion of Important Areas for Biodiversity, existence of management plan for the site, existence of management structure, proportion of protected polygons with 10 and 20 km distances between boarders of two protected polygons, proportion of a number of terrestrial and marine habitats in that are included in MPAs and potential OECMs networks	Some potentially satisfactory OECM categories such as Public Utility Forests, River Reserves or Geoparks meet the OECM criteria to a large degree and deserve further study. Results also highlight that Spain is currently well above most foreseeable post-2020 biodiversity targets and even close to some ecological targets using just PAs, except for marine protected area (MPA) management and MPA offs…	Mixed	Yes	‘effective con­servation’ is very challenging to demonstrate and has rarely been shown convincingly so far.	PA and OECM networks must therefore go hand in hand with a substantial increase in support for such areas, including capacity building and monitoring efforts. Science-driven, citizen science moni­toring activities could greatly assist biodiversity managers and land­ owners to provide accurate, cost-effective data on the effectiveness of their PAs or OECMs while at the same time raising environmen…	assessment of potential OECMs	coverage, inclusiveness, management, connectivity, representation, potential OECMs categories, international progress on OEMCs recognition	A,B,C	-	-
Scopus, WebOfScience, GoogleScholar		#18	CS039	NA	NA	NA	NA	NA	NA	NA	NA	NA	NA	NA	Europe	Spain	Freshwater	NA	Drinking water reserve	Environmental sector	Forms of territorial management that might benefit biodiversity.	Primary	-	-	A rapid evaluation on the degree of fulfilment of current area-based international biodiversity targets, post-2020 foreseeable oncoming targets, and ecological targets by considering: 1) Protection coverage; 2) Inclusiveness of important areas for biodiversity; 3) Protection management; 4) Connectivity; and 5) Habitat representation, on land and at sea in Spain, a Euro-Mediterranean, biodiversity…	Yes	Mixed	Literature review; Open data sources	Spatial analysis; Synthesis of data without analysis	percentage of protected area, proportion of Important Areas for Biodiversity, existence of management plan for the site, existence of management structure, proportion of protected polygons with 10 and 20 km distances between boarders of two protected polygons, proportion of a number of terrestrial and marine habitats in that are included in MPAs and potential OECMs networks	Some potentially satisfactory OECM categories such as Public Utility Forests, River Reserves or Geoparks meet the OECM criteria to a large degree and deserve further study. Results also highlight that Spain is currently well above most foreseeable post-2020 biodiversity targets and even close to some ecological targets using just PAs, except for marine protected area (MPA) management and MPA offs…	Mixed	Yes	‘effective con­servation’ is very challenging to demonstrate and has rarely been shown convincingly so far.	PA and OECM networks must therefore go hand in hand with a substantial increase in support for such areas, including capacity building and monitoring efforts. Science-driven, citizen science moni­toring activities could greatly assist biodiversity managers and land­ owners to provide accurate, cost-effective data on the effectiveness of their PAs or OECMs while at the same time raising environmen…	assessment of potential OECMs	coverage, inclusiveness, management, connectivity, representation, potential OECMs categories, international progress on OEMCs recognition	A,B,C	-	-
Scopus, WebOfScience, GoogleScholar		#18	CS040	NA	NA	NA	NA	NA	NA	NA	NA	NA	NA	NA	Europe	Spain	Terrestrial	NA	Commercial species reserve	Environmental sector	Forms of territorial management that might benefit biodiversity.	Primary	-	-	A rapid evaluation on the degree of fulfilment of current area-based international biodiversity targets, post-2020 foreseeable oncoming targets, and ecological targets by considering: 1) Protection coverage; 2) Inclusiveness of important areas for biodiversity; 3) Protection management; 4) Connectivity; and 5) Habitat representation, on land and at sea in Spain, a Euro-Mediterranean, biodiversity…	Yes	Mixed	Literature review; Open data sources	Spatial analysis; Synthesis of data without analysis	percentage of protected area, proportion of Important Areas for Biodiversity, existence of management plan for the site, existence of management structure, proportion of protected polygons with 10 and 20 km distances between boarders of two protected polygons, proportion of a number of terrestrial and marine habitats in that are included in MPAs and potential OECMs networks	Some potentially satisfactory OECM categories such as Public Utility Forests, River Reserves or Geoparks meet the OECM criteria to a large degree and deserve further study. Results also highlight that Spain is currently well above most foreseeable post-2020 biodiversity targets and even close to some ecological targets using just PAs, except for marine protected area (MPA) management and MPA offs…	Mixed	Yes	‘effective con­servation’ is very challenging to demonstrate and has rarely been shown convincingly so far.	PA and OECM networks must therefore go hand in hand with a substantial increase in support for such areas, including capacity building and monitoring efforts. Science-driven, citizen science moni­toring activities could greatly assist biodiversity managers and land­ owners to provide accurate, cost-effective data on the effectiveness of their PAs or OECMs while at the same time raising environmen…	assessment of potential OECMs	coverage, inclusiveness, management, connectivity, representation, potential OECMs categories, international progress on OEMCs recognition	A,B,C	-	-
Scopus, WebOfScience, GoogleScholar		#18	CS041	NA	NA	NA	NA	NA	NA	NA	NA	NA	NA	NA	Europe	Spain	Terrestrial	NA	Geopark	Environmental sector	Forms of territorial management that might benefit biodiversity.	Primary	-	-	A rapid evaluation on the degree of fulfilment of current area-based international biodiversity targets, post-2020 foreseeable oncoming targets, and ecological targets by considering: 1) Protection coverage; 2) Inclusiveness of important areas for biodiversity; 3) Protection management; 4) Connectivity; and 5) Habitat representation, on land and at sea in Spain, a Euro-Mediterranean, biodiversity…	Yes	Mixed	Literature review; Open data sources	Spatial analysis; Synthesis of data without analysis	percentage of protected area, proportion of Important Areas for Biodiversity, existence of management plan for the site, existence of management structure, proportion of protected polygons with 10 and 20 km distances between boarders of two protected polygons, proportion of a number of terrestrial and marine habitats in that are included in MPAs and potential OECMs networks	Some potentially satisfactory OECM categories such as Public Utility Forests, River Reserves or Geoparks meet the OECM criteria to a large degree and deserve further study. Results also highlight that Spain is currently well above most foreseeable post-2020 biodiversity targets and even close to some ecological targets using just PAs, except for marine protected area (MPA) management and MPA offs…	Mixed	Yes	‘effective con­servation’ is very challenging to demonstrate and has rarely been shown convincingly so far.	PA and OECM networks must therefore go hand in hand with a substantial increase in support for such areas, including capacity building and monitoring efforts. Science-driven, citizen science moni­toring activities could greatly assist biodiversity managers and land­ owners to provide accurate, cost-effective data on the effectiveness of their PAs or OECMs while at the same time raising environmen…	assessment of potential OECMs	coverage, inclusiveness, management, connectivity, representation, potential OECMs categories, international progress on OEMCs recognition	A,B,C	-	-
Scopus, WebOfScience, GoogleScholar		#18	CS042	NA	NA	NA	NA	NA	NA	NA	NA	NA	NA	NA	Europe	Spain	Freshwater	NA	Wetland inventory site	Environmental sector	Forms of territorial management that might benefit biodiversity.	Primary	-	-	A rapid evaluation on the degree of fulfilment of current area-based international biodiversity targets, post-2020 foreseeable oncoming targets, and ecological targets by considering: 1) Protection coverage; 2) Inclusiveness of important areas for biodiversity; 3) Protection management; 4) Connectivity; and 5) Habitat representation, on land and at sea in Spain, a Euro-Mediterranean, biodiversity…	Yes	Mixed	Literature review; Open data sources	Spatial analysis; Synthesis of data without analysis	percentage of protected area, proportion of Important Areas for Biodiversity, existence of management plan for the site, existence of management structure, proportion of protected polygons with 10 and 20 km distances between boarders of two protected polygons, proportion of a number of terrestrial and marine habitats in that are included in MPAs and potential OECMs networks	Some potentially satisfactory OECM categories such as Public Utility Forests, River Reserves or Geoparks meet the OECM criteria to a large degree and deserve further study. Results also highlight that Spain is currently well above most foreseeable post-2020 biodiversity targets and even close to some ecological targets using just PAs, except for marine protected area (MPA) management and MPA offs…	Mixed	Yes	‘effective con­servation’ is very challenging to demonstrate and has rarely been shown convincingly so far.	PA and OECM networks must therefore go hand in hand with a substantial increase in support for such areas, including capacity building and monitoring efforts. Science-driven, citizen science moni­toring activities could greatly assist biodiversity managers and land­ owners to provide accurate, cost-effective data on the effectiveness of their PAs or OECMs while at the same time raising environmen…	assessment of potential OECMs	coverage, inclusiveness, management, connectivity, representation, potential OECMs categories, international progress on OEMCs recognition	A,B,C	-	-
Scopus, WebOfScience, GoogleScholar		#18	CS043	NA	NA	NA	NA	NA	NA	NA	NA	NA	NA	NA	Europe	Spain	Terrestrial	NA	Green way	Environmental sector	Forms of territorial management that might benefit biodiversity.	Primary	-	-	A rapid evaluation on the degree of fulfilment of current area-based international biodiversity targets, post-2020 foreseeable oncoming targets, and ecological targets by considering: 1) Protection coverage; 2) Inclusiveness of important areas for biodiversity; 3) Protection management; 4) Connectivity; and 5) Habitat representation, on land and at sea in Spain, a Euro-Mediterranean, biodiversity…	Yes	Mixed	Literature review; Open data sources	Spatial analysis; Synthesis of data without analysis	percentage of protected area, proportion of Important Areas for Biodiversity, existence of management plan for the site, existence of management structure, proportion of protected polygons with 10 and 20 km distances between boarders of two protected polygons, proportion of a number of terrestrial and marine habitats in that are included in MPAs and potential OECMs networks	Some potentially satisfactory OECM categories such as Public Utility Forests, River Reserves or Geoparks meet the OECM criteria to a large degree and deserve further study. Results also highlight that Spain is currently well above most foreseeable post-2020 biodiversity targets and even close to some ecological targets using just PAs, except for marine protected area (MPA) management and MPA offs…	Mixed	Yes	‘effective con­servation’ is very challenging to demonstrate and has rarely been shown convincingly so far.	PA and OECM networks must therefore go hand in hand with a substantial increase in support for such areas, including capacity building and monitoring efforts. Science-driven, citizen science moni­toring activities could greatly assist biodiversity managers and land­ owners to provide accurate, cost-effective data on the effectiveness of their PAs or OECMs while at the same time raising environmen…	assessment of potential OECMs	coverage, inclusiveness, management, connectivity, representation, potential OECMs categories, international progress on OEMCs recognition	A,B,C	-	-
Scopus, WebOfScience, GoogleScholar		#18	CS044	NA	NA	NA	NA	NA	NA	NA	NA	NA	NA	NA	Europe	Spain	Terrestrial	NA	Santiago route	Transport (including civil aviation, raileays, road transport)	Forms of territorial management that might benefit biodiversity.	Ancillary	-	-	A rapid evaluation on the degree of fulfilment of current area-based international biodiversity targets, post-2020 foreseeable oncoming targets, and ecological targets by considering: 1) Protection coverage; 2) Inclusiveness of important areas for biodiversity; 3) Protection management; 4) Connectivity; and 5) Habitat representation, on land and at sea in Spain, a Euro-Mediterranean, biodiversity…	Yes	Mixed	Literature review; Open data sources	Spatial analysis; Synthesis of data without analysis	percentage of protected area, proportion of Important Areas for Biodiversity, existence of management plan for the site, existence of management structure, proportion of protected polygons with 10 and 20 km distances between boarders of two protected polygons, proportion of a number of terrestrial and marine habitats in that are included in MPAs and potential OECMs networks	Some potentially satisfactory OECM categories such as Public Utility Forests, River Reserves or Geoparks meet the OECM criteria to a large degree and deserve further study. Results also highlight that Spain is currently well above most foreseeable post-2020 biodiversity targets and even close to some ecological targets using just PAs, except for marine protected area (MPA) management and MPA offs…	Mixed	Yes	‘effective con­servation’ is very challenging to demonstrate and has rarely been shown convincingly so far.	PA and OECM networks must therefore go hand in hand with a substantial increase in support for such areas, including capacity building and monitoring efforts. Science-driven, citizen science moni­toring activities could greatly assist biodiversity managers and land­ owners to provide accurate, cost-effective data on the effectiveness of their PAs or OECMs while at the same time raising environmen…	assessment of potential OECMs	coverage, inclusiveness, management, connectivity, representation, potential OECMs categories, international progress on OEMCs recognition	A,B,C	-	-
Scopus, WebOfScience, GoogleScholar		#19	CS045	Natori ,Yoji; Hino, Akihiko	Global identification and mapping of socio-ecological production landscapes with the Satoyama Index	2021	PLOS ONE	Production landscapes play an important role in conserving biodiversity outside protected areas. Socio-ecological production landscapes (SEPL) are places where people use for primary production that conserve biodiversity. Such places can be found around the world, but a lack of geographic information on SEPL has resulted in their potential for conservation being neglected in policies and programs…	-	10.1371/journal.pone.0256327	https://journals.plos.org/plosone/article?id=10.1371/journal.pone.0256327	Peer-reviewed literature	Article	English	Africa; Asia; Europe; North America; South America; Oceania/Australia	-	Terrestrial	Global	Socio-ecological production landscapes (SEPL)	Rural economy (Agriculture, Plantations and other rural sector, Food, drink and tobacco)	Dynamic mosaic of habitats and land and sea uses where the harmonious interaction between people and nature maintains biodiversity while providing humans with the goods and services needed for their livelihoods, survival and well-being in a sustainable manner.	Secondary	-	109	NA	NA	NA	NA	NA	NA	NA	NA	NA	NA	NA	proposal of potential OECMs	NA	NA	-	-
Scopus, WebOfScience, GoogleScholar		#20	CS046	Shiono, Takayuki; Kubota, Yasuhiro; Kusumoto, Buntarou	Area-based conservation planning in Japan: The importance of OECMs in the post-2020 Global Biodiversity Framework	2021	Global Ecology and Conservation	To reframe the imperfect review processes of nation-scale actions on area-based conservation through protected area (PA) networks, we first created novel infrastructure to visualize nation-level biodiversity information in Japan. We then assessed the performance of the existing PA network relative to land exploitation pressure and evaluated conservation effectiveness of PA expansion for the post-…	Connectivity, Land sharing/sparing, OECM, Spatial prioritization, Satoyama, Zonation	10.1016/j.gecco.2021.e01783	https://www.sciencedirect.com/science/article/pii/S2351989421003334?via%3Dihub	Peer-reviewed literature	Article	English	Asia	Japan	Terrestrial	National	Candidate areas from high-ranked PAs in remote areas, medium-ranked PAs in satoyama and agricultural areas, and low-ranked PAs in urban areas	Environmental sector; Rural economy (Agriculture, Plantations and other rural sector, Food, drink and tobacco); Other: Urban areas	-	Primary, Ancillary	-	Undefined	Data collection (nationwide) on - biodiversity features (species occurrence information on 8077 vascular plants and vertebrate species; species distributions predicted using Maxent) - PAs (classified into three categories by strictness of legal protection) - and land-use (classified into urban areas, agricultural areas, Satoyama areas, populated remote mountain areas Data analysis by means of lan…	No	Quantitative	Open data sources	Modeling; Spatial analysis	proportion (%) of land types inside and outside PAs, built-up pressure on existing PAs, spatial conservation prioritization (with and without mask layer), conservation	The spatial pattern of the identified priority areas, which were considered candidate areas for expansion of the current PA network, was influenced by land-use types according to the mask layers of non-PAs, and low-, middle-, and high-ranked PAs. The current PA network reduced the aggregate extinction risk of multiple species by 36.6%. Indeed, the proportion of built-up areas in the existing PAs …	Effective	Not known/ mentioned	Few assessments of the management effectiveness of OECMs exist, therefore nation-specific effectiveness of land conservation is increasingly unclear or limited.	Our results revealed that complementary inclusion of various PA interventions related to their governance and land-use planning plays a critical role in effectively preventing biodiversity loss and makes it more feasible to achieve ambitious conservation targets. The performance measurement of PA networks should be conducted more rigorously to assist nation-specific hard/soft measures on general …	assessment of potential OECMs	visualization of nation-level biodiversity information, performance of existing PAs, land exploitation pressure, conservation effectiveness of PAs expansion	C	-	-
Scopus, WebOfScience, GoogleScholar		#21	CS047	Choi, Chi-Yeung; Shi, Xu; Shi, Jianbin; Gan, Xiaojing; Wen, Chujun; Zhang, Jiawei; Jackson, Micha V.; Fuller, Richard A.; Gibson, Luke	China’s Ecological Conservation Redline policy is a new opportunity to meet post-2020 protected area targets	2021	Conservation Letters	Designating protected and conserved areas is a critical component of biodiver_x0002_sity conservation. The 10th Convention on Biological Diversity (CBD) in 2010 set global targets for the areal extent of protected areas (PAs) that were met par_x0002_tially in 2020, yet a new, more ambitious target is needed to halt ongoing global biodiversity loss. China recently introduced a national Ecological …	Aichi Target, conserved area, Convention on Biological Diversity, ecological conservation red-line, Other Effective area-based Conservation Measures	10.1111/conl.12853	https://conbio.onlinelibrary.wiley.com/doi/full/10.1111/conl.12853	Peer-reviewed literature	Article	English	Asia	China	Terrestrial, Marine, Freshwater (Transitional and coastal waters)	National	Ecological Conservation Redline (coastal waterbird sites)	Environmental sector	Coastal waterbird sites are designed as Conservation Redline (ECRL) areas. The ECRL is a spatial planning framework that takes both socioeconomic and ecological needs into consideration and was incorporated into Chinese environment protection law in 2014. The ultimate goal of the ECRL is to ensure that there is no net change in land cover, and no net loss of biodiversity or degradation of ecosyst…	Primary	-	130 (172-42NNRs)	NA	NA	NA	NA	NA	NA	NA	NA	NA	NA	NA	proposal of area-based measures to be considered as potential OECM	NA	NA	-	-
Scopus, WebOfScience, GoogleScholar		#22	NA	Estradivari; Agung, Muh. Firdaus; Adhuri , Dedi Supriadi; Ferse, Sebastian C.A.; Sualia, Ita; Andradi-Brown, Dominic A.; Campbell, Stuart J.; Iqbal, Mohamad; Jonas, Harry D.; Lazuardi , Muhammad Erdi; Nanlohy, Hellen; Pakiding, Fitryanti; Pusparini, Ni Kadek Sri; Ramadhana, Hikmah C.; Ruchimat, Toni; Santiadji, I Wayan Veda; Timisela , Natelda R.; Veverka, Laura; Ahmadia, Gabby N.	Marine conservation beyond MPAs: Towards the recognition of other effective area-based conservation measures (OECMs) in Indonesia	2022	Marine Policy	In a marine environment that is rapidly changing due to anthropogenic activities and climate change, area-based management tools are often used to mitigate threats and conserve biodiversity. Marine protected areas (MPAs) are amongst the most widespread and recognized marine conservation tools worldwide, however, MPAs alone are inadequate to address the environmental crisis. The promotion of other…	area-based management, biodiversity conservation, customary management, fisheries, co-management, sustainable marine management	10.1016/j.marpol.2021.104939	https://www.sciencedirect.com/science/article/pii/S0308597X21005509?via%3Dihub	Peer-reviewed literature	Article	English	ΝΑ	ΝΑ	ΝΑ	National	Potential marine OECMs	NA	NA	NA	sites varied between 0.01 to 670	704 but only 397 are outside of MPAs (but we have area information only for 83)	NA	NA	NA	NA	NA	NA	NA	NA	NA	NA	NA	NA	NA	NA	-	-
Scopus, WebOfScience, GoogleScholar		#22	CS048	NA	NA	NA	NA	NA	NA	NA	NA	NA	NA	NA	Asia	Indonesia	Marine	NA	Government Regulated Managed Areas (e.g. military sites, fisheries management areas, coral reef/mangrove rehabilitation areas)	Defense, Fisheries, Environmental sector	Diverse management objectives, including habitat protection, traditional/customary management, fisheries, tourism, or other purposes.	Primary, Secondary, Ancillary	-	-	NA	NA	NA	NA	NA	NA	NA	NA	NA	NA	NA	proposal of area-based measures to be considered as potential OECM	NA	NA	-	-
Scopus, WebOfScience, GoogleScholar		#22	CS049	NA	NA	NA	NA	NA	NA	NA	NA	NA	NA	NA	Asia	Indonesia	Marine	NA	Community/Costumary Managed Areas (e.g. marine tenure areas, marine tourism villages, sacred sites)	Indigenous Peoples and Local Communities (IPLCs); Hotel, Catering Tourism; Media, Culture, Graphical	Diverse management objectives, including habitat protection, traditional/customary management, fisheries, tourism, or other purposes.	Primary, Secondary, Ancillary	-	-	NA	NA	NA	NA	NA	NA	NA	NA	NA	NA	NA	proposal of area-based measures to be considered as potential OECM	NA	NA	-	-
Scopus, WebOfScience, GoogleScholar		#22	CS050	NA	NA	NA	NA	NA	NA	NA	NA	NA	NA	NA	Asia	Indonesia	Marine	NA	Private Sector Managed Areas (e.g. oil and gas platforms, privately managed tourism areas, privately managed areas for cosnervation).	Hotel, Catering Tourism; Oil and gas production, Oil refining; Environmental sector	Diverse management objectives, including habitat protection, traditional/customary management, fisheries, tourism, or other purposes.	Primary, Secondary, Ancillary	-	-	NA	NA	NA	NA	NA	NA	NA	NA	NA	NA	NA	proposal of area-based measures to be considered as potential OECM	NA	NA	-	-
Scopus, WebOfScience, GoogleScholar		#23	NA	Alves-Pinto, Helena N.; Cordeiro, Carlos L.O. ; Geldmann, Jonas; Jonas, Harry D.; Palumbo Gaiarsa, Marilia; Balmford, Andrew; Watson, James E.M.; Latawiec , Agnieszka Ewa; Strassburg, Bernardo	The role of different governance regimes in reducing native vegetation conversion and promoting regrowth in the Brazilian Amazon	2022	Biological Conservation	Area-based conservation measures, including protected areas (PA) and other effective area-based conservation measures (OECM), play an important role in biodiversity conservation. In the Brazilian Amazon, even though Conservation Units and Indigenous Lands have been shown to reduce deforestation, few studies have addressed Quilombola Territories, and none of the above-mentioned areas were evaluate…	OECMs, native vegetation conversion, regrowth, Protected Areas, indigenous lands, Quilombola territories	10.1016/j.biocon.2022.109473	https://www.sciencedirect.com/science/article/abs/pii/S000632072200026X	Peer-reviewed literature	Article	English	ΝΑ	ΝΑ	ΝΑ	Sub-national	NA	NA	ΝΑ	NA	NA	4 types of areas are considered as potential OECMs (these types are represented by numerous areas across the amazonian landscape)	NA	NA	NA	NA	NA	NA	NA	NA	NA	NA	NA	NA	NA	NA	-	-
Scopus, WebOfScience, GoogleScholar		#23	CS051	NA	NA	NA	NA	NA	NA	NA	NA	NA	NA	NA	South America	Brazil	Terrestrial	NA	Indigenous Lands (IL)	Indigenous Peoples and Local Communities (IPLCs)	-	Ancillary	-	-	Four governance regimes in Brazil (: i) Conservation Units of Restrict Use (CURU), ii) Conservation Units of Sustainable Use (CUSU), iii) Indigenous Lands (IL), and iv) Quilombola Territories (QT) were evaluated and their effectiveness was assessed for two time periods using statistical matching. Land use change among years was compared and native vegeta­tion conversion and regrowth evaluated usi…	No	Quantitative	Open data sources; Remote sensing	Ecological analysis; Modeling; Biological analysis; Spatial analysis; Image analysis	Vegetation conversion; vegetation regrowth	Native vegetation conversion was lower inside all analyzed treatment types when compared to their matched control samples. Diverse governance regimes have impor­tant contributions to biodiversity conservation, being equal to or even more effective than formal protected areas both in avoiding native vegetation conversion and in promoting regrowth. Between 2012 and 2017 Indigenous Lands and Quilomb…	Effective	Not known/ mentioned	-	The results obtained demonstrate that different governance regimes and potential OECMs can be equal to or even more effective than formal protected areas both in avoiding native vegetation conversion and in promoting regrowth. OECMs are likely to play an important role in biodiversity conservation in the next decade (2021–2030), suggesting in turn that Indigenous Peoples and local communities sho…	assessment of potential OECMs	evaluation of effectiveness, vegetation loss/ regrowth	C	-	-
Scopus, WebOfScience, GoogleScholar		#23	CS052	NA	NA	NA	NA	NA	NA	NA	NA	NA	NA	NA	South America	Brazil	Terrestrial	NA	Quilombola Territories (QT)	Indigenous Peoples and Local Communities (IPLCs)	QTs are territories formed by descendants of African slaves in Brazil, which have established their own cultural, political, and subsistence system and the right for land for Quilombola and Indigenous Peoples was obtained in the Brazilian constitution in 1988 (no information is provided about the CURUs, CUSUs and ILs rationale).	Ancillary	-	-	Four governance regimes in Brazil (: i) Conservation Units of Restrict Use (CURU), ii) Conservation Units of Sustainable Use (CUSU), iii) Indigenous Lands (IL), and iv) Quilombola Territories (QT) were evaluated and their effectiveness was assessed for two time periods using statistical matching. Land use change among years was compared and native vegeta­tion conversion and regrowth evaluated usi…	No	Quantitative	Open data sources; Remote sensing	Ecological analysis; Modeling; Biological analysis; Spatial analysis; Image analysis	Vegetation conversion; vegetation regrowth	Native vegetation conversion was lower inside all analyzed treatment types when compared to their matched control samples. Diverse governance regimes have impor­tant contributions to biodiversity conservation, being equal to or even more effective than formal protected areas both in avoiding native vegetation conversion and in promoting regrowth. Between 2012 and 2017 Indigenous Lands and Quilomb…	Effective	Not known/ mentioned	-	The results obtained demonstrate that different governance regimes and potential OECMs can be equal to or even more effective than formal protected areas both in avoiding native vegetation conversion and in promoting regrowth. OECMs are likely to play an important role in biodiversity conservation in the next decade (2021–2030), suggesting in turn that Indigenous Peoples and local communities sho…	assessment of potential OECMs	evaluation of effectiveness, vegetation loss/ regrowth	C	-	-
Scopus, WebOfScience, GoogleScholar		#23	CS053	NA	NA	NA	NA	NA	NA	NA	NA	NA	NA	NA	South America	Brazil	Terrestrial	NA	Conservation Units of Restrict Use (CURU)	Environmental sector	-	Primary	-	-	Four governance regimes in Brazil (: i) Conservation Units of Restrict Use (CURU), ii) Conservation Units of Sustainable Use (CUSU), iii) Indigenous Lands (IL), and iv) Quilombola Territories (QT) were evaluated and their effectiveness was assessed for two time periods using statistical matching. Land use change among years was compared and native vegeta­tion conversion and regrowth evaluated usi…	No	Quantitative	Open data sources; Remote sensing	Ecological analysis; Modeling; Biological analysis; Spatial analysis; Image analysis	Vegetation conversion; vegetation regrowth	Native vegetation conversion was lower inside all analyzed treatment types when compared to their matched control samples. Diverse governance regimes have impor­tant contributions to biodiversity conservation, being equal to or even more effective than formal protected areas both in avoiding native vegetation conversion and in promoting regrowth. Between 2012 and 2017 Indigenous Lands and Quilomb…	Effective	Not known/ mentioned	-	The results obtained demonstrate that different governance regimes and potential OECMs can be equal to or even more effective than formal protected areas both in avoiding native vegetation conversion and in promoting regrowth. OECMs are likely to play an important role in biodiversity conservation in the next decade (2021–2030), suggesting in turn that Indigenous Peoples and local communities sho…	assessment of potential OECMs	evaluation of effectiveness, vegetation loss/ regrowth	C	-	-
Scopus, WebOfScience, GoogleScholar		#23	CS054	NA	NA	NA	NA	NA	NA	NA	NA	NA	NA	NA	South America	Brazil	Terrestrial	NA	Sustainable Use (CUSU)	Environmental sector	-	Primary	-	-	Four governance regimes in Brazil (: i) Conservation Units of Restrict Use (CURU), ii) Conservation Units of Sustainable Use (CUSU), iii) Indigenous Lands (IL), and iv) Quilombola Territories (QT) were evaluated and their effectiveness was assessed for two time periods using statistical matching. Land use change among years was compared and native vegeta­tion conversion and regrowth evaluated usi…	No	Quantitative	Open data sources; Remote sensing	Ecological analysis; Modeling; Biological analysis; Spatial analysis; Image analysis	Vegetation conversion; vegetation regrowth	Native vegetation conversion was lower inside all analyzed treatment types when compared to their matched control samples. Diverse governance regimes have impor­tant contributions to biodiversity conservation, being equal to or even more effective than formal protected areas both in avoiding native vegetation conversion and in promoting regrowth. Between 2012 and 2017 Indigenous Lands and Quilomb…	Effective	Not known/ mentioned	-	The results obtained demonstrate that different governance regimes and potential OECMs can be equal to or even more effective than formal protected areas both in avoiding native vegetation conversion and in promoting regrowth. OECMs are likely to play an important role in biodiversity conservation in the next decade (2021–2030), suggesting in turn that Indigenous Peoples and local communities sho…	assessment of potential OECMs	evaluation of effectiveness, vegetation loss/ regrowth	C	-	-
Scopus, WebOfScience, GoogleScholar		#24	NA	Zhao, Y; Pikitch, E; Xu, X; Frankstone, T; Bohorquez, J; Fang, X; Zheng, J; Li, Y; Chen, Z; Lin, W; Hu, W; Xue, G	An evaluation of management effectiveness of China’s marine protected areas and implications of the 2018 Reform	2022	Marine Policy	Marine protected area (MPAs) and other effective area-based conservation measures (OECMs) have been crucial in protecting endangered species and habitats for sustainable ecosystem and marine biodiversity. China has nearly six decades of experience in the practice of MPAs. However, the management effectiveness of China’s MPAs has been impeded by issues accumulated over the years. In 2018, the Chin…	Marine Protected Area, China, 2018 Institutional Reform, management effectiveness of MPA, natural Protected Area	10.1016/j.marpol.2022.105040	https://www.sciencedirect.com/science/article/abs/pii/S0308597X22000872	Peer-reviewed literature	Article	English	ΝΑ	ΝΑ	ΝΑ	Sub-national	ΝΑ	ΝΑ	ΝΑ	ΝΑ	ΝΑ	NA	ΝΑ	NA	ΝΑ	NA	NA	NA	NA	ΝΑ	NA	NA	NA	NA	NA	NA	-	-
Scopus, WebOfScience, GoogleScholar		#24	CS055	NA	NA	NA	NA	NA	NA	NA	NA	NA	NA	NA	Asia	China	Marine	NA	Shanghai Chongming Dongping National Forest Park	Environmental sector	The twelve OECMs in this study are typi­cally managed by multiple agencies, involving former State Forestry Administration (SFA), Ministry of Land and Resources (MLR), Bureau of Fisheries (BOF), local governments, and other departments before the 2018 Reform. Among them, few agencies have clear departmental laws or regulations for the sites under their jurisdiction (such as the man­agement of wet…	Primary	-	1	Based on WWF Rapid Assessment and Prioritization of Protected Area Management (RAPPAM) questions, a questionnaire containing 12 performance indicators (PIs) was designed to identify the most relevant factors influencing MPA management effectivenes Based on the investigation (by field trips and interviews) of 27 representative MPAs and OECMs across the country, the 12 performance indicators were u…	No	Mixed	Experimental surveys/sampling; Expert-based knowledge; Interviews / social surveys	Decision analysis	PIs scores, management performance by level/type groups, PI score by type	MPAs in China protect a large diversity of habitat types, species and other non-living resources, but the effectiveness may vary due to local factors such as natural and economic conditions. The management effectiveness of national level sites is generally higher than that of local level, and the management effec­tiveness of marine nature reserve (MNR) is the best, while OECM is the worst. When l…	Ineffective	Not known/ mentioned	-	1. Integration of multiple management agencies, 2. reclassification of MPA type and zoning scheme (the reclassification may also improve the overall management effec­tiveness of some OECMs, which have the opportunities to be combined into national parks or converted into smaller nature parks. Even if some OECMs were not included in larger NPAs, they could still benefit from the reshaped zoning sc…	assessment of potential OECMs	management effectiveness (target species, legal basis, site planning, specific management agency, staffing, communication & information, infrastructure, finances & funds, management planning, management decision making, monitoring and enforcement, scientific support	B	-	-
Scopus, WebOfScience, GoogleScholar		#24	CS056	NA	NA	NA	NA	NA	NA	NA	NA	NA	NA	NA	Asia	China	Marine	NA	Shanghai Chongming Xisha National Wetland Park	Environmental sector	The twelve OECMs in this study are typi­cally managed by multiple agencies, involving former State Forestry Administration (SFA), Ministry of Land and Resources (MLR), Bureau of Fisheries (BOF), local governments, and other departments before the 2018 Reform. Among them, few agencies have clear departmental laws or regulations for the sites under their jurisdiction (such as the man­agement of wet…	Primary	-	1	Based on WWF Rapid Assessment and Prioritization of Protected Area Management (RAPPAM) questions, a questionnaire containing 12 performance indicators (PIs) was designed to identify the most relevant factors influencing MPA management effectivenes Based on the investigation (by field trips and interviews) of 27 representative MPAs and OECMs across the country, the 12 performance indicators were u…	No	Mixed	Experimental surveys/sampling; Expert-based knowledge; Interviews / social surveys	Decision analysis	PIs scores, management performance by level/type groups, PI score by type	MPAs in China protect a large diversity of habitat types, species and other non-living resources, but the effectiveness may vary due to local factors such as natural and economic conditions. The management effectiveness of national level sites is generally higher than that of local level, and the management effec­tiveness of marine nature reserve (MNR) is the best, while OECM is the worst. When l…	Ineffective	Not known/ mentioned	-	1. Integration of multiple management agencies, 2. reclassification of MPA type and zoning scheme (the reclassification may also improve the overall management effec­tiveness of some OECMs, which have the opportunities to be combined into national parks or converted into smaller nature parks. Even if some OECMs were not included in larger NPAs, they could still benefit from the reshaped zoning sc…	assessment of potential OECMs	management effectiveness (target species, legal basis, site planning, specific management agency, staffing, communication & information, infrastructure, finances & funds, management planning, management decision making, monitoring and enforcement, scientific support	B	-	-
Scopus, WebOfScience, GoogleScholar		#24	CS057	NA	NA	NA	NA	NA	NA	NA	NA	NA	NA	NA	Asia	China	Marine	NA	Guangzhou Nansha Wetland Park	Environmental sector	The twelve OECMs in this study are typi­cally managed by multiple agencies, involving former State Forestry Administration (SFA), Ministry of Land and Resources (MLR), Bureau of Fisheries (BOF), local governments, and other departments before the 2018 Reform. Among them, few agencies have clear departmental laws or regulations for the sites under their jurisdiction (such as the man­agement of wet…	Primary	-	1	Based on WWF Rapid Assessment and Prioritization of Protected Area Management (RAPPAM) questions, a questionnaire containing 12 performance indicators (PIs) was designed to identify the most relevant factors influencing MPA management effectivenes Based on the investigation (by field trips and interviews) of 27 representative MPAs and OECMs across the country, the 12 performance indicators were u…	No	Mixed	Experimental surveys/sampling; Expert-based knowledge; Interviews / social surveys	Decision analysis	PIs scores, management performance by level/type groups, PI score by type	MPAs in China protect a large diversity of habitat types, species and other non-living resources, but the effectiveness may vary due to local factors such as natural and economic conditions. The management effectiveness of national level sites is generally higher than that of local level, and the management effec­tiveness of marine nature reserve (MNR) is the best, while OECM is the worst. When l…	Ineffective	Not known/ mentioned	-	1. Integration of multiple management agencies, 2. reclassification of MPA type and zoning scheme (the reclassification may also improve the overall management effec­tiveness of some OECMs, which have the opportunities to be combined into national parks or converted into smaller nature parks. Even if some OECMs were not included in larger NPAs, they could still benefit from the reshaped zoning sc…	assessment of potential OECMs	management effectiveness (target species, legal basis, site planning, specific management agency, staffing, communication & information, infrastructure, finances & funds, management planning, management decision making, monitoring and enforcement, scientific support	B	-	-
Scopus, WebOfScience, GoogleScholar		#24	CS058	NA	NA	NA	NA	NA	NA	NA	NA	NA	NA	NA	Asia	China	Marine	NA	Beihai Golden Bay Mangroves	Environmental sector	The twelve OECMs in this study are typi­cally managed by multiple agencies, involving former State Forestry Administration (SFA), Ministry of Land and Resources (MLR), Bureau of Fisheries (BOF), local governments, and other departments before the 2018 Reform. Among them, few agencies have clear departmental laws or regulations for the sites under their jurisdiction (such as the man­agement of wet…	Primary	-	1	Based on WWF Rapid Assessment and Prioritization of Protected Area Management (RAPPAM) questions, a questionnaire containing 12 performance indicators (PIs) was designed to identify the most relevant factors influencing MPA management effectivenes Based on the investigation (by field trips and interviews) of 27 representative MPAs and OECMs across the country, the 12 performance indicators were u…	No	Mixed	Experimental surveys/sampling; Expert-based knowledge; Interviews / social surveys	Decision analysis	PIs scores, management performance by level/type groups, PI score by type	MPAs in China protect a large diversity of habitat types, species and other non-living resources, but the effectiveness may vary due to local factors such as natural and economic conditions. The management effectiveness of national level sites is generally higher than that of local level, and the management effec­tiveness of marine nature reserve (MNR) is the best, while OECM is the worst. When l…	Ineffective	Not known/ mentioned	-	1. Integration of multiple management agencies, 2. reclassification of MPA type and zoning scheme (the reclassification may also improve the overall management effec­tiveness of some OECMs, which have the opportunities to be combined into national parks or converted into smaller nature parks. Even if some OECMs were not included in larger NPAs, they could still benefit from the reshaped zoning sc…	assessment of potential OECMs	management effectiveness (target species, legal basis, site planning, specific management agency, staffing, communication & information, infrastructure, finances & funds, management planning, management decision making, monitoring and enforcement, scientific support	B	-	-
Scopus, WebOfScience, GoogleScholar		#24	CS059	NA	NA	NA	NA	NA	NA	NA	NA	NA	NA	NA	Asia	China	Marine	NA	Qinzhou Sanniang Gulf	Environmental sector	The twelve OECMs in this study are typi­cally managed by multiple agencies, involving former State Forestry Administration (SFA), Ministry of Land and Resources (MLR), Bureau of Fisheries (BOF), local governments, and other departments before the 2018 Reform. Among them, few agencies have clear departmental laws or regulations for the sites under their jurisdiction (such as the man­agement of wet…	Primary	-	1	Based on WWF Rapid Assessment and Prioritization of Protected Area Management (RAPPAM) questions, a questionnaire containing 12 performance indicators (PIs) was designed to identify the most relevant factors influencing MPA management effectivenes Based on the investigation (by field trips and interviews) of 27 representative MPAs and OECMs across the country, the 12 performance indicators were u…	No	Mixed	Experimental surveys/sampling; Expert-based knowledge; Interviews / social surveys	Decision analysis	PIs scores, management performance by level/type groups, PI score by type	MPAs in China protect a large diversity of habitat types, species and other non-living resources, but the effectiveness may vary due to local factors such as natural and economic conditions. The management effectiveness of national level sites is generally higher than that of local level, and the management effec­tiveness of marine nature reserve (MNR) is the best, while OECM is the worst. When l…	Ineffective	Not known/ mentioned	-	1. Integration of multiple management agencies, 2. reclassification of MPA type and zoning scheme (the reclassification may also improve the overall management effec­tiveness of some OECMs, which have the opportunities to be combined into national parks or converted into smaller nature parks. Even if some OECMs were not included in larger NPAs, they could still benefit from the reshaped zoning sc…	assessment of potential OECMs	management effectiveness (target species, legal basis, site planning, specific management agency, staffing, communication & information, infrastructure, finances & funds, management planning, management decision making, monitoring and enforcement, scientific support	B	-	-
Scopus, WebOfScience, GoogleScholar		#24	CS060	NA	NA	NA	NA	NA	NA	NA	NA	NA	NA	NA	Asia	China	Marine	NA	Weizhou Island National Geopark	Environmental sector	The twelve OECMs in this study are typi­cally managed by multiple agencies, involving former State Forestry Administration (SFA), Ministry of Land and Resources (MLR), Bureau of Fisheries (BOF), local governments, and other departments before the 2018 Reform. Among them, few agencies have clear departmental laws or regulations for the sites under their jurisdiction (such as the man­agement of wet…	Primary	-	1	Based on WWF Rapid Assessment and Prioritization of Protected Area Management (RAPPAM) questions, a questionnaire containing 12 performance indicators (PIs) was designed to identify the most relevant factors influencing MPA management effectivenes Based on the investigation (by field trips and interviews) of 27 representative MPAs and OECMs across the country, the 12 performance indicators were u…	No	Mixed	Experimental surveys/sampling; Expert-based knowledge; Interviews / social surveys	Decision analysis	PIs scores, management performance by level/type groups, PI score by type	MPAs in China protect a large diversity of habitat types, species and other non-living resources, but the effectiveness may vary due to local factors such as natural and economic conditions. The management effectiveness of national level sites is generally higher than that of local level, and the management effec­tiveness of marine nature reserve (MNR) is the best, while OECM is the worst. When l…	Ineffective	Not known/ mentioned	-	1. Integration of multiple management agencies, 2. reclassification of MPA type and zoning scheme (the reclassification may also improve the overall management effec­tiveness of some OECMs, which have the opportunities to be combined into national parks or converted into smaller nature parks. Even if some OECMs were not included in larger NPAs, they could still benefit from the reshaped zoning sc…	assessment of potential OECMs	management effectiveness (target species, legal basis, site planning, specific management agency, staffing, communication & information, infrastructure, finances & funds, management planning, management decision making, monitoring and enforcement, scientific support	B	-	-
Scopus, WebOfScience, GoogleScholar		#24	CS061	NA	NA	NA	NA	NA	NA	NA	NA	NA	NA	NA	Asia	China	Marine	NA	National Wetland Park	Environmental sector	The twelve OECMs in this study are typi­cally managed by multiple agencies, involving former State Forestry Administration (SFA), Ministry of Land and Resources (MLR), Bureau of Fisheries (BOF), local governments, and other departments before the 2018 Reform. Among them, few agencies have clear departmental laws or regulations for the sites under their jurisdiction (such as the man­agement of wet…	Primary	-	1	Based on WWF Rapid Assessment and Prioritization of Protected Area Management (RAPPAM) questions, a questionnaire containing 12 performance indicators (PIs) was designed to identify the most relevant factors influencing MPA management effectivenes Based on the investigation (by field trips and interviews) of 27 representative MPAs and OECMs across the country, the 12 performance indicators were u…	No	Mixed	Experimental surveys/sampling; Expert-based knowledge; Interviews / social surveys	Decision analysis	PIs scores, management performance by level/type groups, PI score by type	MPAs in China protect a large diversity of habitat types, species and other non-living resources, but the effectiveness may vary due to local factors such as natural and economic conditions. The management effectiveness of national level sites is generally higher than that of local level, and the management effec­tiveness of marine nature reserve (MNR) is the best, while OECM is the worst. When l…	Ineffective	Not known/ mentioned	-	1. Integration of multiple management agencies, 2. reclassification of MPA type and zoning scheme (the reclassification may also improve the overall management effec­tiveness of some OECMs, which have the opportunities to be combined into national parks or converted into smaller nature parks. Even if some OECMs were not included in larger NPAs, they could still benefit from the reshaped zoning sc…	assessment of potential OECMs	management effectiveness (target species, legal basis, site planning, specific management agency, staffing, communication & information, infrastructure, finances & funds, management planning, management decision making, monitoring and enforcement, scientific support	B	-	-
Scopus, WebOfScience, GoogleScholar		#24	CS062	NA	NA	NA	NA	NA	NA	NA	NA	NA	NA	NA	Asia	China	Marine	NA	Guiling Island National Sea Farm	Rural economy (Agriculture, Plantations and other rural sector, Food, drink and tobacco)	The twelve OECMs in this study are typi­cally managed by multiple agencies, involving former State Forestry Administration (SFA), Ministry of Land and Resources (MLR), Bureau of Fisheries (BOF), local governments, and other departments before the 2018 Reform. Among them, few agencies have clear departmental laws or regulations for the sites under their jurisdiction (such as the man­agement of wet…	Ancillary	-	1	Based on WWF Rapid Assessment and Prioritization of Protected Area Management (RAPPAM) questions, a questionnaire containing 12 performance indicators (PIs) was designed to identify the most relevant factors influencing MPA management effectivenes Based on the investigation (by field trips and interviews) of 27 representative MPAs and OECMs across the country, the 12 performance indicators were u…	No	Mixed	Experimental surveys/sampling; Expert-based knowledge; Interviews / social surveys	Decision analysis	PIs scores, management performance by level/type groups, PI score by type	MPAs in China protect a large diversity of habitat types, species and other non-living resources, but the effectiveness may vary due to local factors such as natural and economic conditions. The management effectiveness of national level sites is generally higher than that of local level, and the management effec­tiveness of marine nature reserve (MNR) is the best, while OECM is the worst. When l…	Ineffective	Not known/ mentioned	-	1. Integration of multiple management agencies, 2. reclassification of MPA type and zoning scheme (the reclassification may also improve the overall management effec­tiveness of some OECMs, which have the opportunities to be combined into national parks or converted into smaller nature parks. Even if some OECMs were not included in larger NPAs, they could still benefit from the reshaped zoning sc…	assessment of potential OECMs	management effectiveness (target species, legal basis, site planning, specific management agency, staffing, communication & information, infrastructure, finances & funds, management planning, management decision making, monitoring and enforcement, scientific support	B	-	-
Scopus, WebOfScience, GoogleScholar		#24	CS063	NA	NA	NA	NA	NA	NA	NA	NA	NA	NA	NA	Asia	China	Marine	NA	Wuyuan Gulf Wetland Park	Environmental sector	The twelve OECMs in this study are typi­cally managed by multiple agencies, involving former State Forestry Administration (SFA), Ministry of Land and Resources (MLR), Bureau of Fisheries (BOF), local governments, and other departments before the 2018 Reform. Among them, few agencies have clear departmental laws or regulations for the sites under their jurisdiction (such as the man­agement of wet…	Primary	-	1	Based on WWF Rapid Assessment and Prioritization of Protected Area Management (RAPPAM) questions, a questionnaire containing 12 performance indicators (PIs) was designed to identify the most relevant factors influencing MPA management effectivenes Based on the investigation (by field trips and interviews) of 27 representative MPAs and OECMs across the country, the 12 performance indicators were u…	No	Mixed	Experimental surveys/sampling; Expert-based knowledge; Interviews / social surveys	Decision analysis	PIs scores, management performance by level/type groups, PI score by type	MPAs in China protect a large diversity of habitat types, species and other non-living resources, but the effectiveness may vary due to local factors such as natural and economic conditions. The management effectiveness of national level sites is generally higher than that of local level, and the management effec­tiveness of marine nature reserve (MNR) is the best, while OECM is the worst. When l…	Ineffective	Not known/ mentioned	-	1. Integration of multiple management agencies, 2. reclassification of MPA type and zoning scheme (the reclassification may also improve the overall management effec­tiveness of some OECMs, which have the opportunities to be combined into national parks or converted into smaller nature parks. Even if some OECMs were not included in larger NPAs, they could still benefit from the reshaped zoning sc…	assessment of potential OECMs	management effectiveness (target species, legal basis, site planning, specific management agency, staffing, communication & information, infrastructure, finances & funds, management planning, management decision making, monitoring and enforcement, scientific support	B	-	-
Scopus, WebOfScience, GoogleScholar		#24	CS064	NA	NA	NA	NA	NA	NA	NA	NA	NA	NA	NA	Asia	China	Marine	NA	Pinqing Coastal Lagoon	Environmental sector	The twelve OECMs in this study are typi­cally managed by multiple agencies, involving former State Forestry Administration (SFA), Ministry of Land and Resources (MLR), Bureau of Fisheries (BOF), local governments, and other departments before the 2018 Reform. Among them, few agencies have clear departmental laws or regulations for the sites under their jurisdiction (such as the man­agement of wet…	Primary	-	1	Based on WWF Rapid Assessment and Prioritization of Protected Area Management (RAPPAM) questions, a questionnaire containing 12 performance indicators (PIs) was designed to identify the most relevant factors influencing MPA management effectivenes Based on the investigation (by field trips and interviews) of 27 representative MPAs and OECMs across the country, the 12 performance indicators were u…	No	Mixed	Experimental surveys/sampling; Expert-based knowledge; Interviews / social surveys	Decision analysis	PIs scores, management performance by level/type groups, PI score by type	MPAs in China protect a large diversity of habitat types, species and other non-living resources, but the effectiveness may vary due to local factors such as natural and economic conditions. The management effectiveness of national level sites is generally higher than that of local level, and the management effec­tiveness of marine nature reserve (MNR) is the best, while OECM is the worst. When l…	Ineffective	Not known/ mentioned	-	1. Integration of multiple management agencies, 2. reclassification of MPA type and zoning scheme (the reclassification may also improve the overall management effec­tiveness of some OECMs, which have the opportunities to be combined into national parks or converted into smaller nature parks. Even if some OECMs were not included in larger NPAs, they could still benefit from the reshaped zoning sc…	assessment of potential OECMs	management effectiveness (target species, legal basis, site planning, specific management agency, staffing, communication & information, infrastructure, finances & funds, management planning, management decision making, monitoring and enforcement, scientific support	B	-	-
Scopus, WebOfScience, GoogleScholar		#24	CS065	NA	NA	NA	NA	NA	NA	NA	NA	NA	NA	NA	Asia	China	Marine	NA	Hua’ao Island Provincial Geopark	Environmental sector	The twelve OECMs in this study are typi­cally managed by multiple agencies, involving former State Forestry Administration (SFA), Ministry of Land and Resources (MLR), Bureau of Fisheries (BOF), local governments, and other departments before the 2018 Reform. Among them, few agencies have clear departmental laws or regulations for the sites under their jurisdiction (such as the man­agement of wet…	Primary	-	1	Based on WWF Rapid Assessment and Prioritization of Protected Area Management (RAPPAM) questions, a questionnaire containing 12 performance indicators (PIs) was designed to identify the most relevant factors influencing MPA management effectivenes Based on the investigation (by field trips and interviews) of 27 representative MPAs and OECMs across the country, the 12 performance indicators were u…	No	Mixed	Experimental surveys/sampling; Expert-based knowledge; Interviews / social surveys	Decision analysis	PIs scores, management performance by level/type groups, PI score by type	MPAs in China protect a large diversity of habitat types, species and other non-living resources, but the effectiveness may vary due to local factors such as natural and economic conditions. The management effectiveness of national level sites is generally higher than that of local level, and the management effec­tiveness of marine nature reserve (MNR) is the best, while OECM is the worst. When l…	Ineffective	Not known/ mentioned	-	1. Integration of multiple management agencies, 2. reclassification of MPA type and zoning scheme (the reclassification may also improve the overall management effec­tiveness of some OECMs, which have the opportunities to be combined into national parks or converted into smaller nature parks. Even if some OECMs were not included in larger NPAs, they could still benefit from the reshaped zoning sc…	assessment of potential OECMs	management effectiveness (target species, legal basis, site planning, specific management agency, staffing, communication & information, infrastructure, finances & funds, management planning, management decision making, monitoring and enforcement, scientific support	B	-	-
Scopus, WebOfScience, GoogleScholar		#24	CS066	NA	NA	NA	NA	NA	NA	NA	NA	NA	NA	NA	Asia	China	Marine	NA	Beibu Gulf Marine Cultural Park	Media, Culture, Graphical	The twelve OECMs in this study are typi­cally managed by multiple agencies, involving former State Forestry Administration (SFA), Ministry of Land and Resources (MLR), Bureau of Fisheries (BOF), local governments, and other departments before the 2018 Reform. Among them, few agencies have clear departmental laws or regulations for the sites under their jurisdiction (such as the man­agement of wet…	Primary	-	1	Based on WWF Rapid Assessment and Prioritization of Protected Area Management (RAPPAM) questions, a questionnaire containing 12 performance indicators (PIs) was designed to identify the most relevant factors influencing MPA management effectivenes Based on the investigation (by field trips and interviews) of 27 representative MPAs and OECMs across the country, the 12 performance indicators were u…	No	Mixed	Experimental surveys/sampling; Expert-based knowledge; Interviews / social surveys	Decision analysis	PIs scores, management performance by level/type groups, PI score by type	MPAs in China protect a large diversity of habitat types, species and other non-living resources, but the effectiveness may vary due to local factors such as natural and economic conditions. The management effectiveness of national level sites is generally higher than that of local level, and the management effec­tiveness of marine nature reserve (MNR) is the best, while OECM is the worst. When l…	Ineffective	Not known/ mentioned	-	1. Integration of multiple management agencies, 2. reclassification of MPA type and zoning scheme (the reclassification may also improve the overall management effec­tiveness of some OECMs, which have the opportunities to be combined into national parks or converted into smaller nature parks. Even if some OECMs were not included in larger NPAs, they could still benefit from the reshaped zoning sc…	assessment of potential OECMs	management effectiveness (target species, legal basis, site planning, specific management agency, staffing, communication & information, infrastructure, finances & funds, management planning, management decision making, monitoring and enforcement, scientific support	B	-	-
Scopus, WebOfScience, GoogleScholar		#25	CS067	Guthula, Babu Venkanna; Shrotriya, Shivam; Nigam, Parag; Prakash Goyal, Surendra; Mohan, Dhananjai; Habib, Bilal	Biodiversity significance of small habitat patches: More than half of Indian bird species are in academic campuses	2022	Landscape and Urban Planning	Habitat loss, fragmentation, and land-use changes threaten global biodiversity, and human needs are increas_x0002_ingly compromising the functional role of protected areas. Therefore, finding opportunities to conserve biodi_x0002_versity within the human-modified landscape is crucial. Ecologists have begun paying attention to fragments of biodiversity habitats in the urban landscapes in the past …	campus bird count, eBird, Habitat change, OECM, Species richness, urban biodiversity	10.1016/j.landurbplan.2022.104552	https://www.sciencedirect.com/science/article/abs/pii/S0169204622002018	Peer-reviewed literature	Article	English	Asia	India	Terrestrial	National	Academic campus	Education	Campuses of academic institutions and universities hold well-preserved green spaces. Many of the campuses hold higher biodiversity due to the persistence of natural areas and less intensive management of these spaces compared to urban parks and gardens. Campus spaces offer a unique opportunity to evaluate the role of small urban green patches in maintaining the biodiversity of the cityscapes.	Ancillary	510.19	812	The scope of academic campuses in India for their biodiversity potential vis-a-vis their ability to retain the habitat for native biodiversity was studied. Bird richness was used as a surrogate to biodiversity as they are the most widely monitored species group. The following steps were followed: 1) Collection of locations and boundaries of 812 campuses of academic institutions in ten biogeograph…	No	Mixed	Experimental surveys/sampling; Open data sources; Remote sensing	Ecological analysis; Modeling; Spatial analysis	Count of campuses, area under campuses, mean vegetation cover, number of reported bird species, bird richness	Academic campuses (n = 335) in India re_x0002_ported 779 bird species, with an average of 88 species per campus. The species included five critically endan_x0002_gered, seven endangered, 17 vulnerable, and 33 near-threatened species. Several campuses worldwide have held intact natural habitats for centuries. The campuses in India underwent human-induced habitat modification significantly less tha…	Effective	Yes	The vegetation cover in the study does not inform about the habitat heterogeneity and vegetation structure, which could be the reasons for higher bird richness.	Adequate attention to campuses and other fragmented green spaces with a global conservation perspective could prove hugely beneficial in securing a wide variety of species in relatively small land areas.non-academic campuses such as the army, industrial and private establishments could further add to such spaces. The campuses could also serve as living repositories and evolutionary labs for plant…	assessment of potential OECMs	bird reachness, vegetation cover	C	-	-
Scopus, WebOfScience, GoogleScholar		#26	CS068	Mwamidi, Daniel Maghanjo; Nunow, Abdirizak Arale; Dominguez, Pablo.	Customary ecological conservation of Mwanda-Marungu Pastoral Commons in Taita Hills, south-west Kenya	2023	African Journal of Range & Forage Science	Rural commons in East-Africa have historically played key socio-economic and environmental sustainability. Despite growing interest in this arena, there are still surprisingly few studies that examine rural customary management of pastoral communities in East Africa. This is striking given that this region is an exemplary area for pastoralism and thus ideal for communal systems such as commons. D…	conservation, environmental sustainability, norms, other effective area-based conservation measures, pastoralism	10.2989/10220119.2022.2138972	https://www.tandfonline.com/doi/abs/10.2989/10220119.2022.2138972	Peer-reviewed literature	Article	English	Africa	Kenya	Terrestrial	Sub-national	Mwanda-Marungu Pastoral Commons in Taita Hills	Indigenous Peoples and Local Communities (IPLCs)	Livestock keeping is done in community-based ranches, and family/kinship livestock owned grazing bands called (Maranu).	Ancillary	-	1	With 193 respondents (elders and herders) to a semi-structured interview and focus group discussions (FGDs), we examined whether customary management systems of Mwanda-Marungu pastoralists are in tandem/conform to the IUCN’s OECMs conservation paradigm.	Yes	Qualitative	Interviews / social surveys (enthnographic approaches)	Synthesis of data without analysis	-	Mwanda-Marungu clearly meets the characteristics of both OECMs and also Indigenous and Community Conserved Areas (ICCAs) in all fronts such as: (1) a community having a deep connection to their territory through historical, religious, ecosystem services (socio-ecological outputs) that are accrued in the landscapes; and (2) the local community have legitimate authority to safeguard and reinforce r…	Effective	Yes	Quantitatve species assessment not performed.	Pastoral communities in this area have been developing inventive measures for generations that improve good management and ecological protection. These may be tied to the principles of OECMs which contests the misconception about pastoralism.	assessment of potential OECMs	delimitation, governance, management, cultural values, in-situ biodiversity conservation,	A,B,C,D	-	-
Other sources - References search		#27	CS069	Hiltz, Elizabeth, Fuller, Suzanna D., & Mitchell, Jessica	Disko Fan Conservation Area: A Canadian case study	2018	PARKS	In 2010, under the United Nations Convention on Biological Diversity, Canada agreed to protect 10 per cent of its coastal and marine areas by 2020 through marine protected areas and other effective area-based conservation measures. In 2015, the Government of Canada committed to an interim target of increasing the protection of marine and coastal areas to 5 per cent by 2017. To aid this endeavour,…	Aichi Biodiversity Targets, protected areas, other effective area-based conservation measures, conserved areas, Baffin Bay, Canada, fishery closures	10.2305/IUCN.CH.2018.PARKS‐24‐SIEH.en	https://parksjournal.com/wp-content/uploads/2018/07/PARKS-24-SI-Low-ResWeb.pdf#page=17	Peer-reviewed literature	Article	English	North America	Canada	Marine	Sub-national	Disko Fan Conservation Area	Fisheries	The Disko Fan was identified as an Ecologically and Biologically Significant Area (EBSA) in 2011 based on oceanographic characteristics, overwintering habitat for narwhal (Monodon monoceros), presence of other marine mammals (including sperm whales (Physeter macrocephalus) and northern bottlenose whales (Hyperoodon ampullatus)), and presence of several coral species	Primary	-	1	This paper describes one such closure in Canada’s Eastern Arctic, the Disko Fan Conservation Area, and the steps taken to ensure protection of an ecologically important area which benefits marine biodiversity. Lessons learnt in the establishment of this Conservation Area are shared.	No (The article was published in 2018 and uses the criteria derived by the OECMs definition to test areas against)	Qualitative	Literature review	Synthesis of data without analysis	-	The portion of DFCA closed to all bottom contact fishing aligns with the key elements of the draft IUCN Guidelines on OECMs (IUCN WCPA, 2018). It is expected to provide biodiversity conservation outcomes for narwhals and cold water corals, and will likely benefit other species that use DFCA, including sperm whales, northern bottlenose whales, and benthic fish and invertebrate species. DFCA is als…	Effective	Yes	-	There are some areas for improvement for DFCA, including developing formal monitoring plans to measure the effectiveness of DFCA and setting up safeguards to ensure the closure provides long-term conservation value.	assessment of potential OECMs	location and ecological coonsiderations, governance, management, expected biodiveristy outcomes, ecosystem services and cultural values, monitoring effectiveness,	A,B,C,D (draft criteria, paper published before the adoption of CBD Decision 14/8)	-	-
Other sources - References search		#28	CS070	Utomo, Agus B. & Walsh, Thomas A.	Hutan Harapan Ecosystem Restoration concession, Sumatra, Indonesia: A potential OECM?	2018	PARKS	Ecosystem Restoration Concessions (ERCs) offer an opportunity for Indonesia to complement its protected area network with conserved areas of high biodiversity value in forests designated for production purposes. Hutan Harapan is the first ERC, pioneering new ways of conserving Sumatra’s lowland rainforest and its biodiversity for the long term. Although much of the 98,555 hectare concession has d…	privately protected area, OECM, ecosystem restoration concession, forest concession	10.2305/IUCN.CH.2018.PARKS‐24‐SIABU.en	https://parksjournal.com/wp-content/uploads/2018/07/PARKS-24-SI-Low-ResWeb.pdf#page=17	Peer-reviewed literature	Article	English	Asia	Indonesia	Terrestrial	Sub-national	Hutan Harapan Ecosystem Restoration Concessions (ERC)	Forestry	ERC has a clear intention of conserving the remaining lowland rainforest in Sumatra. Identified as having two Important Bird Areas (IBAs), the site was selected in 2003 by BirdLife Consortium (Burung Indonesia, Royal Society for the Protection of Birds and BirdLife International) as a joint undertaking to conserve the remaining lowland rainforest and its biodiversity.	Primary	985.55	1	Review of the Hutan Harapan ERC status and its aspects related to OECMs concept.	No (The article was published in 2018 and uses the criteria derived by the OECMs definition to test areas against)	Qualitative	Literature review	Synthesis of data without analysis	-	The establishment of Hutan Harapan as an ERC provides an opportunity to manage one of the few blocks of remaining lowland forest in Sumatra for conservation in line with many of the criteria required for recognition as an OECM under Aichi Target 11.	Effective	Yes	-	The creation of ERCs, such as Hutan Harapan, does not change the forest category, which remains as a production forest. If the ERC license expires or is revoked by the government, the management regime will be decided by the government, so sustainability is a key issue. To sustain its conservation outcomes, Hutan Harapan ERC is required to work on multiple fronts to address social challenges and …	assessment of potential OECMs	management strategies, conservation effectiveness, not PA, defined space, governance, long-term	A,B,C,D (draft criteria, paper published before the adoption of CBD Decision 14/8)	-	-
Scopus, WebOfScience, GoogleScholar		#29	CS071	Waithaka, J. & Njoroge GW	The role of potential OECMs in safeguarding space for nature in Kenya: a case study of wildlife conservancies	2018	PARKS	Militant and confrontational conservation policies and practices during and immediately after the colonial era in Kenya undermined later efforts by the government to establish new or expand existing protected areas. However, a different conservation approach that engaged communities and private landowners living in priority wildlife areas in the mid-1990s resulted in the creation of wildlife cons…	protected areas, other effective area-based conservation measures, conservancies, Kenya, partnerships	10.2305/IUCN.CH.2018.PARKS‐24‐SIJMW.en	https://parksjournal.com/wp-content/uploads/2018/07/PARKS-24-SI-Low-ResWeb.pdf#page=18	Peer-reviewed literature	Article	English	Africa	Kenya	Terrestrial	Sub-national	Wildlife conservancy	Environmental sector	Promote local conservation initiatives outside parks and encourage the integration of wildlife conservation and management objectives with those of landowners.	Primary	-	1	This paper discusses the role of conservancies in safeguarding space for nature in Kenya and assesses whether they qualify as potential OECMs. A review conducted in 2017 (Waithaka, 2017) indicated that the conservancies generally comply with the elements of the OECM guidelines.	No (The article was published in 2018 and uses the criteria derived by the OECMs definition to test areas against)	Qualitative	Literature review	Synthesis of data without analysis	-	Conservancies, mainly located adjacent to national parks and reserves, host a large proportion of the national biodiversity and are contributing to the long-term viability and ecological integrity of Kenya’s protected area system. An assessment made in June 2017 to establish whether the conservancies would qualify as “other effective area-based conservation measures” (OECMs) concluded that they a…	Effective	Yes	-	Looking at the broad picture, the movement to create conservancies has been a game-changer in the conservation of biodiversity in the country. Based on 20 years’ experience in creating conservancies, there is sufficient national understanding and appreciation of their social, economic and ecological benefits and a hope that the existing success stories will serve as a guidance to scale-up communi…	assessment of potential OECMs	conservation gains, connectivity, ecological representation,	A,B,C,D (draft criteria, paper published before the adoption of CBD Decision 14/8)	-	-
Other sources - References search		#30	NA	CCEA-Canadian Council on Ecological Areas	Protected Areas and Other Effective Area-Based Conservation Measures in Canada: a guidebook for their identification and for the application of IUCN protected area categories. Consultation Draft Version 1	2018	CCEA-Canadian Council on Ecological Areas	-	-	-	https://www.canada.ca/en/environment-climate-change/services/nature-legacy/other-effective-area-based-measures.html#toc5	Grey literature	Report	English	ΝΑ	ΝΑ	ΝΑ	Sub-national	ΝΑ	ΝΑ	ΝΑ	ΝΑ	ΝΑ	NA	ΝΑ	NA	ΝΑ	NA	NA	NA	NA	ΝΑ	NA	NA	NA	NA	NA	NA	-	-
Other sources - References search		#30	CS072	NA	NA	NA	NA	NA	NA	NA	NA	NA	NA	NA	North America	Canada	Terrestrial	NA	Agay Mene	Environmental sector	Natural Environment Park	Primary	725	1	CCEA has developed decision-support tools for helping decide which areas are sufficiently conservation- effective to warrant reporting as protected areas or OECMs under Aichi Target 11 in Canada. The process by which this occurred is described below, and in a summary paper by MacKinnon et al. (2015). The tools are fully consistent with IUCN criteria, principles, definitions, and resolutions for p…	No (The article was published in 2018 and uses the criteria derived by the OECMs definition to test areas against)	Qualitative	Expert-based knowledge	Synthesis of data without analysis	-	-	Ineffective	-	-	Generally, assessment of sites should occur on a case-by-case basis. Within a jurisdiction, there may be some sites similar enough in conservation mechanisms, rule sets, management approaches, risks to conservation effectiveness, governance, and legal authority that several sites can be assessed simultaneously as a class of areas. However, in many cases, individual differences even within a class…	assessment of potential OECMs; proposing an OECM screening tool	Scope of Conservation Objectives, Primacy of Nature Conservation Objective(s), Governing Authorities, Biodiversity Conservation Outcomes	A,B,C (draft criteria, paper published before the adoption of CBD Decision 14/8)	-	-
Other sources - References search		#30	CS073	NA	NA	NA	NA	NA	NA	NA	NA	NA	NA	NA	North America	Canada	Terrestrial	NA	OH Ranch	Environmental sector	To protect native rough fescue ecosystems that are both rare and representative of the foothills parkland subregion in Alberta, using grazing (via long term lease agreement) to maintain the native grassland ecology;	Primary	42.7737	1	CCEA has developed decision-support tools for helping decide which areas are sufficiently conservation- effective to warrant reporting as protected areas or OECMs under Aichi Target 11 in Canada. The process by which this occurred is described below, and in a summary paper by MacKinnon et al. (2015). The tools are fully consistent with IUCN criteria, principles, definitions, and resolutions for p…	No (The article was published in 2018 and uses the criteria derived by the OECMs definition to test areas against)	Qualitative	Expert-based knowledge	Synthesis of data without analysis	-	-	Ineffective	-	-	Generally, assessment of sites should occur on a case-by-case basis. Within a jurisdiction, there may be some sites similar enough in conservation mechanisms, rule sets, management approaches, risks to conservation effectiveness, governance, and legal authority that several sites can be assessed simultaneously as a class of areas. However, in many cases, individual differences even within a class…	assessment of potential OECMs; proposing an OECM screening tool	Scope of Conservation Objectives, Primacy of Nature Conservation Objective(s), Governing Authorities, Biodiversity Conservation Outcomes	A,B,C (draft criteria, paper published before the adoption of CBD Decision 14/8)	-	-
Other sources - References search		#30	CS074	NA	NA	NA	NA	NA	NA	NA	NA	NA	NA	NA	North America	Canada	Terrestrial	NA	Private Land (MHHC Agreement 6335-229)	Environmental sector	Non-profit Crown corporation formed to work in partnership with Manitoba landowners to maintain and enhance fish and wildlife habitat;	Primary	0.809	1	CCEA has developed decision-support tools for helping decide which areas are sufficiently conservation- effective to warrant reporting as protected areas or OECMs under Aichi Target 11 in Canada. The process by which this occurred is described below, and in a summary paper by MacKinnon et al. (2015). The tools are fully consistent with IUCN criteria, principles, definitions, and resolutions for p…	No (The article was published in 2018 and uses the criteria derived by the OECMs definition to test areas against)	Qualitative	Expert-based knowledge	Synthesis of data without analysis	-	-	Ineffective	-	-	Generally, assessment of sites should occur on a case-by-case basis. Within a jurisdiction, there may be some sites similar enough in conservation mechanisms, rule sets, management approaches, risks to conservation effectiveness, governance, and legal authority that several sites can be assessed simultaneously as a class of areas. However, in many cases, individual differences even within a class…	assessment of potential OECMs; proposing an OECM screening tool	Scope of Conservation Objectives, Primacy of Nature Conservation Objective(s), Governing Authorities, Biodiversity Conservation Outcomes	A,B,C (draft criteria, paper published before the adoption of CBD Decision 14/8)	-	-
Other sources - References search		#30	CS075	NA	NA	NA	NA	NA	NA	NA	NA	NA	NA	NA	North America	Canada	Terrestrial, Freshwater	NA	Wehexlaxodiale	Environmental sector	Wehexlaxodiale are two areas on Tłįchǫ lands where the connection between Tłįchǫ culture and heritage and the land are very strong and in need of full protection. Gots’ǫkàtì (Mesa Lake) means the place where cloud berries are found. It is where people stored their meat known as the ‘freezer’ and is the place where peace was made between Edzo and Akaitcho, which ended years of fighting between the…	Primary	980	1	CCEA has developed decision-support tools for helping decide which areas are sufficiently conservation- effective to warrant reporting as protected areas or OECMs under Aichi Target 11 in Canada. The process by which this occurred is described below, and in a summary paper by MacKinnon et al. (2015). The tools are fully consistent with IUCN criteria, principles, definitions, and resolutions for p…	No (The article was published in 2018 and uses the criteria derived by the OECMs definition to test areas against)	Qualitative	Expert-based knowledge	Synthesis of data without analysis	-	-	Effective	-	-	Generally, assessment of sites should occur on a case-by-case basis. Within a jurisdiction, there may be some sites similar enough in conservation mechanisms, rule sets, management approaches, risks to conservation effectiveness, governance, and legal authority that several sites can be assessed simultaneously as a class of areas. However, in many cases, individual differences even within a class…	assessment of potential OECMs; proposing an OECM screening tool	Scope of Conservation Objectives, Primacy of Nature Conservation Objective(s), Governing Authorities, Biodiversity Conservation Outcomes	A,B,C (draft criteria, paper published before the adoption of CBD Decision 14/8)	-	-
Other sources - References search		#30	CS076	NA	NA	NA	NA	NA	NA	NA	NA	NA	NA	NA	North America	Canada	Terrestrial, Freshwater	NA	Lake Winnipegosis Salt Flats	Environmental sector	This salt flat complex is a unique habitat that likely represents the only example of extensive inland saline shoreline in boreal North America. The vegetation here is a unique mixture of boreal forest, meadow, inland saline, and coastal marine plants. There is an obvious presence of salt gradients;	Primary	47.25	1	CCEA has developed decision-support tools for helping decide which areas are sufficiently conservation- effective to warrant reporting as protected areas or OECMs under Aichi Target 11 in Canada. The process by which this occurred is described below, and in a summary paper by MacKinnon et al. (2015). The tools are fully consistent with IUCN criteria, principles, definitions, and resolutions for p…	No (The article was published in 2018 and uses the criteria derived by the OECMs definition to test areas against)	Qualitative	Expert-based knowledge	Synthesis of data without analysis	-	-	Effective	-	-	Generally, assessment of sites should occur on a case-by-case basis. Within a jurisdiction, there may be some sites similar enough in conservation mechanisms, rule sets, management approaches, risks to conservation effectiveness, governance, and legal authority that several sites can be assessed simultaneously as a class of areas. However, in many cases, individual differences even within a class…	assessment of potential OECMs; proposing an OECM screening tool	Scope of Conservation Objectives, Primacy of Nature Conservation Objective(s), Governing Authorities, Biodiversity Conservation Outcomes	A,B,C (draft criteria, paper published before the adoption of CBD Decision 14/8)	-	-
Other sources - References search		#30	CS077	NA	NA	NA	NA	NA	NA	NA	NA	NA	NA	NA	North America	Canada	Terrestrial	NA	Writing-on-Stone	Environmental sector	To protect the native prairie ecosystem, geodiversity and the unique and special cultural landscape and features found in this site (internationally significant rock art and culturally significant landforms). The protection of the cultural landscape of this site is intrinsically linked to and reliant on the conservation of biodiversity and geodiversity.National Historic Site	Primary	26.89	1	CCEA has developed decision-support tools for helping decide which areas are sufficiently conservation- effective to warrant reporting as protected areas or OECMs under Aichi Target 11 in Canada. The process by which this occurred is described below, and in a summary paper by MacKinnon et al. (2015). The tools are fully consistent with IUCN criteria, principles, definitions, and resolutions for p…	No (The article was published in 2018 and uses the criteria derived by the OECMs definition to test areas against)	Qualitative	Expert-based knowledge	Synthesis of data without analysis	-	-	Effective	-	-	Generally, assessment of sites should occur on a case-by-case basis. Within a jurisdiction, there may be some sites similar enough in conservation mechanisms, rule sets, management approaches, risks to conservation effectiveness, governance, and legal authority that several sites can be assessed simultaneously as a class of areas. However, in many cases, individual differences even within a class…	assessment of potential OECMs; proposing an OECM screening tool	Scope of Conservation Objectives, Primacy of Nature Conservation Objective(s), Governing Authorities, Biodiversity Conservation Outcomes	A,B,C (draft criteria, paper published before the adoption of CBD Decision 14/8)	-	-
Other sources - References search		#31	NA	Marnewick D., Stevens C., Antrobus-Wuth R., Theron N., Wilson N., Naude K., Jonas H.	Assessing the Extent of OECMs in South Africa: Final Project Report.	2020	BirdLife South Africa	-	-	-	https://www.birdlife.org.za/wp-content/uploads/2020/11/OECM-Report-2020.pdf	Grey literature	Report	English	ΝΑ	ΝΑ	ΝΑ	Sub-national	ΝΑ	ΝΑ	ΝΑ	ΝΑ	278.64 assessed; 163.10 qualified	NA	ΝΑ	NA	ΝΑ	NA	NA	NA	NA	ΝΑ	NA	NA	NA	NA	NA	NA	-	-
Other sources - References search		#31	CS078	NA	NA	NA	NA	NA	NA	NA	NA	NA	NA	NA	Africa	South Africa	Terrestrial	NA	Private Game Reserve (Board of Trustees)	Sports and recreation	Although not mentioned in the report all areas assessed are located within Kruger to Canyons Biosphere Reserve. Biosphere reserves promote solutions reconciling the conservation of biodiversity with its sustainable use.	Primary	-	1	K2C assessed nine Candidate OECM sites in the Kruger to Canyons Region (within the Biosphere Reserve) with the aim of collecting empirical evidence to substantiate whether those Candidate OECM types met the OECM characteristics, as well as to test the draft OECM Assessment Tool. An introductory email was sent to each of the sites explaining OECMs and outlining the project. A meeting was then set …	Yes	Qualitative	Expert-based knowledge; Interviews / social surveys	Synthesis of data without analysis	20 criteria questions	Of the nine sites assessed in the Kruger to Canyons Biosphere Reserve case study area, two are state-owned and managed sites; three are communally-owned properties governed and managed by respective traditional authorities (one site was managed in cooperation with an NGO); three are privately-owned properties; and one is an academic research facility, which is governed and managed by a university…	Effective	Yes	Leveraging innovative financing and resourcing opportunities - develop an OECM Business Case to support Wildlife Economy & Land Reform (government & private sectors)	1. Institutionalise OECMs within government. 2. Integrate OECMs into the community of practice. 3. Expand the conservation estate. 4. Immediate opportunities to identify OECMs. 5. Prioritise high biodiversity value sites. 6. Mobilise capacity to assess sites. 7. Assess Potential OECMs at site level. 8. Strengthening governance and management. 9. Secure ecological infrastructure. 10. Support the B…	assessment of potential OECMs	biodiversity values, geographical definition, governance, management, effectiveness	A, B, C	-	-
Other sources - References search		#31	CS079	NA	NA	NA	NA	NA	NA	NA	NA	NA	NA	NA	Africa	South Africa	Terrestrial	NA	Private Game Reserve (Family Trust)	Sports and recreation	Although not mentioned in the report all areas assessed are located within Kruger to Canyons Biosphere Reserve. Biosphere reserves promote solutions reconciling the conservation of biodiversity with its sustainable use.	Primary	-	1	K2C assessed nine Candidate OECM sites in the Kruger to Canyons Region (within the Biosphere Reserve) with the aim of collecting empirical evidence to substantiate whether those Candidate OECM types met the OECM characteristics, as well as to test the draft OECM Assessment Tool. An introductory email was sent to each of the sites explaining OECMs and outlining the project. A meeting was then set …	Yes	Qualitative	Expert-based knowledge; Interviews / social surveys	Synthesis of data without analysis	20 criteria questions	Of the nine sites assessed in the Kruger to Canyons Biosphere Reserve case study area, two are state-owned and managed sites; three are communally-owned properties governed and managed by respective traditional authorities (one site was managed in cooperation with an NGO); three are privately-owned properties; and one is an academic research facility, which is governed and managed by a university…	Ineffective	No	Leveraging innovative financing and resourcing opportunities - develop an OECM Business Case to support Wildlife Economy & Land Reform (government & private sectors)	1. Institutionalise OECMs within government. 2. Integrate OECMs into the community of practice. 3. Expand the conservation estate. 4. Immediate opportunities to identify OECMs. 5. Prioritise high biodiversity value sites. 6. Mobilise capacity to assess sites. 7. Assess Potential OECMs at site level. 8. Strengthening governance and management. 9. Secure ecological infrastructure. 10. Support the B…	assessment of potential OECMs	biodiversity values, geographical definition, governance, management, effectiveness	A, B, C	-	-
Other sources - References search		#31	CS080	NA	NA	NA	NA	NA	NA	NA	NA	NA	NA	NA	Africa	South Africa	Terrestrial	NA	Ecotourism Establishment	Hotel, Catering Tourism	Although not mentioned in the report all areas assessed are located within Kruger to Canyons Biosphere Reserve. Biosphere reserves promote solutions reconciling the conservation of biodiversity with its sustainable use.	Secondary	-	1	K2C assessed nine Candidate OECM sites in the Kruger to Canyons Region (within the Biosphere Reserve) with the aim of collecting empirical evidence to substantiate whether those Candidate OECM types met the OECM characteristics, as well as to test the draft OECM Assessment Tool. An introductory email was sent to each of the sites explaining OECMs and outlining the project. A meeting was then set …	Yes	Qualitative	Expert-based knowledge; Interviews / social surveys	Synthesis of data without analysis	20 criteria questions	Of the nine sites assessed in the Kruger to Canyons Biosphere Reserve case study area, two are state-owned and managed sites; three are communally-owned properties governed and managed by respective traditional authorities (one site was managed in cooperation with an NGO); three are privately-owned properties; and one is an academic research facility, which is governed and managed by a university…	Effective	Yes	Leveraging innovative financing and resourcing opportunities - develop an OECM Business Case to support Wildlife Economy & Land Reform (government & private sectors)	1. Institutionalise OECMs within government. 2. Integrate OECMs into the community of practice. 3. Expand the conservation estate. 4. Immediate opportunities to identify OECMs. 5. Prioritise high biodiversity value sites. 6. Mobilise capacity to assess sites. 7. Assess Potential OECMs at site level. 8. Strengthening governance and management. 9. Secure ecological infrastructure. 10. Support the B…	assessment of potential OECMs	biodiversity values, geographical definition, governance, management, effectiveness	A, B, C	-	-
Other sources - References search		#31	CS081	NA	NA	NA	NA	NA	NA	NA	NA	NA	NA	NA	Africa	South Africa	Terrestrial	NA	Mililtary Land	Defense	Although not mentioned in the report all areas assessed are located within Kruger to Canyons Biosphere Reserve. Biosphere reserves promote solutions reconciling the conservation of biodiversity with its sustainable use.	Secondary	-	1	K2C assessed nine Candidate OECM sites in the Kruger to Canyons Region (within the Biosphere Reserve) with the aim of collecting empirical evidence to substantiate whether those Candidate OECM types met the OECM characteristics, as well as to test the draft OECM Assessment Tool. An introductory email was sent to each of the sites explaining OECMs and outlining the project. A meeting was then set …	Yes	Qualitative	Expert-based knowledge; Interviews / social surveys	Synthesis of data without analysis	20 criteria questions	Of the nine sites assessed in the Kruger to Canyons Biosphere Reserve case study area, two are state-owned and managed sites; three are communally-owned properties governed and managed by respective traditional authorities (one site was managed in cooperation with an NGO); three are privately-owned properties; and one is an academic research facility, which is governed and managed by a university…	Effective	Yes	Leveraging innovative financing and resourcing opportunities - develop an OECM Business Case to support Wildlife Economy & Land Reform (government & private sectors)	1. Institutionalise OECMs within government. 2. Integrate OECMs into the community of practice. 3. Expand the conservation estate. 4. Immediate opportunities to identify OECMs. 5. Prioritise high biodiversity value sites. 6. Mobilise capacity to assess sites. 7. Assess Potential OECMs at site level. 8. Strengthening governance and management. 9. Secure ecological infrastructure. 10. Support the B…	assessment of potential OECMs	biodiversity values, geographical definition, governance, management, effectiveness	A, B, C	-	-
Other sources - References search		#31	CS082	NA	NA	NA	NA	NA	NA	NA	NA	NA	NA	NA	Africa	South Africa	Terrestrial	NA	Sustainable/ Agriculture/ Forestry	Rural economy (Agriculture, Plantations and other rural sector, Food, drink and tobacco); Forestry	Although not mentioned in the report all areas assessed are located within Kruger to Canyons Biosphere Reserve. Biosphere reserves promote solutions reconciling the conservation of biodiversity with its sustainable use.	Secondary	-	1	K2C assessed nine Candidate OECM sites in the Kruger to Canyons Region (within the Biosphere Reserve) with the aim of collecting empirical evidence to substantiate whether those Candidate OECM types met the OECM characteristics, as well as to test the draft OECM Assessment Tool. An introductory email was sent to each of the sites explaining OECMs and outlining the project. A meeting was then set …	Yes	Qualitative	Expert-based knowledge; Interviews / social surveys	Synthesis of data without analysis	20 criteria questions	Of the nine sites assessed in the Kruger to Canyons Biosphere Reserve case study area, two are state-owned and managed sites; three are communally-owned properties governed and managed by respective traditional authorities (one site was managed in cooperation with an NGO); three are privately-owned properties; and one is an academic research facility, which is governed and managed by a university…	Effective	Yes	Leveraging innovative financing and resourcing opportunities - develop an OECM Business Case to support Wildlife Economy & Land Reform (government & private sectors)	1. Institutionalise OECMs within government. 2. Integrate OECMs into the community of practice. 3. Expand the conservation estate. 4. Immediate opportunities to identify OECMs. 5. Prioritise high biodiversity value sites. 6. Mobilise capacity to assess sites. 7. Assess Potential OECMs at site level. 8. Strengthening governance and management. 9. Secure ecological infrastructure. 10. Support the B…	assessment of potential OECMs	biodiversity values, geographical definition, governance, management, effectiveness	A, B, C	-	-
Other sources - References search		#31	CS083	NA	NA	NA	NA	NA	NA	NA	NA	NA	NA	NA	Africa	South Africa	Terrestrial	NA	Academic Institution Land	Education	Although not mentioned in the report all areas assessed are located within Kruger to Canyons Biosphere Reserve. Biosphere reserves promote solutions reconciling the conservation of biodiversity with its sustainable use.	Secondary	-	1	K2C assessed nine Candidate OECM sites in the Kruger to Canyons Region (within the Biosphere Reserve) with the aim of collecting empirical evidence to substantiate whether those Candidate OECM types met the OECM characteristics, as well as to test the draft OECM Assessment Tool. An introductory email was sent to each of the sites explaining OECMs and outlining the project. A meeting was then set …	Yes	Qualitative	Expert-based knowledge; Interviews / social surveys	Synthesis of data without analysis	20 criteria questions	Of the nine sites assessed in the Kruger to Canyons Biosphere Reserve case study area, two are state-owned and managed sites; three are communally-owned properties governed and managed by respective traditional authorities (one site was managed in cooperation with an NGO); three are privately-owned properties; and one is an academic research facility, which is governed and managed by a university…	Effective	Yes	Leveraging innovative financing and resourcing opportunities - develop an OECM Business Case to support Wildlife Economy & Land Reform (government & private sectors)	1. Institutionalise OECMs within government. 2. Integrate OECMs into the community of practice. 3. Expand the conservation estate. 4. Immediate opportunities to identify OECMs. 5. Prioritise high biodiversity value sites. 6. Mobilise capacity to assess sites. 7. Assess Potential OECMs at site level. 8. Strengthening governance and management. 9. Secure ecological infrastructure. 10. Support the B…	assessment of potential OECMs	biodiversity values, geographical definition, governance, management, effectiveness	A, B, C	-	-
Other sources - References search		#31	CS084	NA	NA	NA	NA	NA	NA	NA	NA	NA	NA	NA	Africa	South Africa	Terrestrial	NA	Conservation Agreement	Environmental sector	Although not mentioned in the report all areas assessed are located within Kruger to Canyons Biosphere Reserve. Biosphere reserves promote solutions reconciling the conservation of biodiversity with its sustainable use.	Secondary	-	1	K2C assessed nine Candidate OECM sites in the Kruger to Canyons Region (within the Biosphere Reserve) with the aim of collecting empirical evidence to substantiate whether those Candidate OECM types met the OECM characteristics, as well as to test the draft OECM Assessment Tool. An introductory email was sent to each of the sites explaining OECMs and outlining the project. A meeting was then set …	Yes	Qualitative	Expert-based knowledge; Interviews / social surveys	Synthesis of data without analysis	20 criteria questions	Of the nine sites assessed in the Kruger to Canyons Biosphere Reserve case study area, two are state-owned and managed sites; three are communally-owned properties governed and managed by respective traditional authorities (one site was managed in cooperation with an NGO); three are privately-owned properties; and one is an academic research facility, which is governed and managed by a university…	Effective	Yes	Leveraging innovative financing and resourcing opportunities - develop an OECM Business Case to support Wildlife Economy & Land Reform (government & private sectors)	1. Institutionalise OECMs within government. 2. Integrate OECMs into the community of practice. 3. Expand the conservation estate. 4. Immediate opportunities to identify OECMs. 5. Prioritise high biodiversity value sites. 6. Mobilise capacity to assess sites. 7. Assess Potential OECMs at site level. 8. Strengthening governance and management. 9. Secure ecological infrastructure. 10. Support the B…	assessment of potential OECMs	biodiversity values, geographical definition, governance, management, effectiveness	A, B, C	-	-
Other sources - References search		#31	CS085	NA	NA	NA	NA	NA	NA	NA	NA	NA	NA	NA	Africa	South Africa	Terrestrial	NA	Community Conservation Area	Indigenous Peoples and Local Communities (IPLCs)	Although not mentioned in the report all areas assessed are located within Kruger to Canyons Biosphere Reserve. Biosphere reserves promote solutions reconciling the conservation of biodiversity with its sustainable use.	Ancillary	-	1	K2C assessed nine Candidate OECM sites in the Kruger to Canyons Region (within the Biosphere Reserve) with the aim of collecting empirical evidence to substantiate whether those Candidate OECM types met the OECM characteristics, as well as to test the draft OECM Assessment Tool. An introductory email was sent to each of the sites explaining OECMs and outlining the project. A meeting was then set …	Yes	Qualitative	Expert-based knowledge; Interviews / social surveys	Synthesis of data without analysis	20 criteria questions	Of the nine sites assessed in the Kruger to Canyons Biosphere Reserve case study area, two are state-owned and managed sites; three are communally-owned properties governed and managed by respective traditional authorities (one site was managed in cooperation with an NGO); three are privately-owned properties; and one is an academic research facility, which is governed and managed by a university…	Ineffective	No	Leveraging innovative financing and resourcing opportunities - develop an OECM Business Case to support Wildlife Economy & Land Reform (government & private sectors)	1. Institutionalise OECMs within government. 2. Integrate OECMs into the community of practice. 3. Expand the conservation estate. 4. Immediate opportunities to identify OECMs. 5. Prioritise high biodiversity value sites. 6. Mobilise capacity to assess sites. 7. Assess Potential OECMs at site level. 8. Strengthening governance and management. 9. Secure ecological infrastructure. 10. Support the B…	assessment of potential OECMs	biodiversity values, geographical definition, governance, management, effectiveness	A, B, C	-	-
Other sources - References search		#31	CS086	NA	NA	NA	NA	NA	NA	NA	NA	NA	NA	NA	Africa	South Africa	Terrestrial	NA	Community Conservation Area	Indigenous Peoples and Local Communities (IPLCs)	Although not mentioned in the report all areas assessed are located within Kruger to Canyons Biosphere Reserve. Biosphere reserves promote solutions reconciling the conservation of biodiversity with its sustainable use.	Ancillary	-	1	K2C assessed nine Candidate OECM sites in the Kruger to Canyons Region (within the Biosphere Reserve) with the aim of collecting empirical evidence to substantiate whether those Candidate OECM types met the OECM characteristics, as well as to test the draft OECM Assessment Tool. An introductory email was sent to each of the sites explaining OECMs and outlining the project. A meeting was then set …	Yes	Qualitative	Expert-based knowledge; Interviews / social surveys	Synthesis of data without analysis	20 criteria questions	Of the nine sites assessed in the Kruger to Canyons Biosphere Reserve case study area, two are state-owned and managed sites; three are communally-owned properties governed and managed by respective traditional authorities (one site was managed in cooperation with an NGO); three are privately-owned properties; and one is an academic research facility, which is governed and managed by a university…	Ineffective	No	Leveraging innovative financing and resourcing opportunities - develop an OECM Business Case to support Wildlife Economy & Land Reform (government & private sectors)	1. Institutionalise OECMs within government. 2. Integrate OECMs into the community of practice. 3. Expand the conservation estate. 4. Immediate opportunities to identify OECMs. 5. Prioritise high biodiversity value sites. 6. Mobilise capacity to assess sites. 7. Assess Potential OECMs at site level. 8. Strengthening governance and management. 9. Secure ecological infrastructure. 10. Support the B…	assessment of potential OECMs	biodiversity values, geographical definition, governance, management, effectiveness	A, B, C	-	-
Other sources - Stakeholders/ Experts		#32	NA	ICES	ICES/IUCN-CEM FEG Workshop on Testing OECM Practices and Strategies (WKTOPS).	2021	ICES	-	-	10.17895/ices.pub.8135	https://ices-library.figshare.com/articles/report/ICES_IUCN-CEM_FEG_Workshop_on_Testing_OECM_Practices_and_Strategies_WKTOPS_/18621746	Grey literature	Report	English	ΝΑ	ΝΑ	ΝΑ	Various levels	ΝΑ	ΝΑ	ΝΑ	ΝΑ	ΝΑ	NA	Six case studies from the North Atlantic were evaluated, differing in size, biodiversity features, types of measures in place, jurisdictional authority, and expected biodiversity benefits.The selection of the WKTOPS case studies was intended to include diversity in a number of fac-tors. Each break-out group was asked to document the main features of their case studies on properties including: • s…	NA	ΝΑ	NA	NA	NA	NA	ΝΑ	NA	NA	NA	NA	NA	NA	-	-
Other sources - Stakeholders/ Experts		#32	CS087	NA	NA	NA	NA	NA	NA	NA	NA	NA	NA	NA	Europe	UK	Marine	Sub-national	Northwestern North Sea Sandeel Fishery Closure/ North East UK Sandeel Closure	Fisheries	To benefit sandeel–dependent predators by avoiding a localised depletion of this fish species	Primary	20000	1	The case study was proposed for consideration as potential OECMs. It was screened and evaluated against the OECMs CBD criteria following the et al (2020) Guidance document based on expert judgement.	Yes	Qualitative	Expert-based knowledge	Synthesis of data without analysis	-	All six areas met subsets of the CBD Criteria and Sub-criteria for OECMs, and none were strongly at variance with any Criteria. In all six areas evaluated, the rapid assessment process used was found to be effective and to produce sufficient information to warrant further consideration of each area as a potential OECM, should the appropriate jurisdiction(s) choose to move in that direction, and n…	Effective	Yes	Greater clarity is needed from the CBD on the interpretation of the expected permanence of biodiversity benefits, the number of Criteria and Sub-criteria that have to be met, how jurisdictional authority is determined for an area, and how present and possible future ac-tivities of sectors other than fisheries should be considered when evaluating OECM status of areas with fisheries measures. It wa…	-	assessment of potential OECMs	Description of the proposed area, governance, management, biodiversity, cultural, spiritual, socioeconomic and other locally relevant values, connectivity with other measures supporting a network/systems effect	A, B, C, D	-	-
Other sources - Stakeholders/ Experts		#32	CS088	NA	NA	NA	NA	NA	NA	NA	NA	NA	NA	NA	North America	Canada	Marine	Sub-national	Lophelia Coral Conservation Area	Environmental sector	The primary conservation objective of the LCCA is to protect the reef from further damage and allow for recovery	Primary	15	1	The case study was proposed for consideration as potential OECMs. It was screened and evaluated against the OECMs CBD criteria following the et al (2020) Guidance document based on expert judgement.	Yes	Qualitative	Expert-based knowledge	Synthesis of data without analysis	-	All six areas met subsets of the CBD Criteria and Sub-criteria for OECMs, and none were strongly at variance with any Criteria. In all six areas evaluated, the rapid assessment process used was found to be effective and to produce sufficient information to warrant further consideration of each area as a potential OECM, should the appropriate jurisdiction(s) choose to move in that direction, and n…	Effective	Yes	Greater clarity is needed from the CBD on the interpretation of the expected permanence of biodiversity benefits, the number of Criteria and Sub-criteria that have to be met, how jurisdictional authority is determined for an area, and how present and possible future ac-tivities of sectors other than fisheries should be considered when evaluating OECM status of areas with fisheries measures. It wa…	-	assessment of potential OECMs	Description of the proposed area, governance, management, biodiversity, cultural, spiritual, socioeconomic and other locally relevant values	A, B, C, D	-	-
Other sources - Stakeholders/ Experts		#32	CS089	NA	NA	NA	NA	NA	NA	NA	NA	NA	NA	NA	North America	Canada	Marine	Multi-national	NAFO Sponge Closures	Environmental sector; Fisheries	To protect Vulnerable Marine Ecosystems (VMEs) from the impacts of bottom fisheries in the high seas. Management and conservation of most of the fishery resources on waters outside the EEZs (Regulatory Area) in the northwest Atlantic Ocean	Primary	-	1	The case study was proposed for consideration as potential OECMs. It was screened and evaluated against the OECMs CBD criteria following the et al (2020) Guidance document based on expert judgement.	Yes	Qualitative	Expert-based knowledge	Synthesis of data without analysis	-	All six areas met subsets of the CBD Criteria and Sub-criteria for OECMs, and none were strongly at variance with any Criteria. In all six areas evaluated, the rapid assessment process used was found to be effective and to produce sufficient information to warrant further consideration of each area as a potential OECM, should the appropriate jurisdiction(s) choose to move in that direction, and n…	Effective	Yes	Greater clarity is needed from the CBD on the interpretation of the expected permanence of biodiversity benefits, the number of Criteria and Sub-criteria that have to be met, how jurisdictional authority is determined for an area, and how present and possible future ac-tivities of sectors other than fisheries should be considered when evaluating OECM status of areas with fisheries measures. It wa…	Νot all of the OECM Criteria are explicitly (or directly) addressed in the NAFO Conservation and Enforcement Measures (CEMs), such as the commitment to ensure the long-term biodiversity benefits through sustained governance and management of the protected areas (e.g., sponge VME). By designating the sponge VME closure as an OECM, the sponge VME would arguably acquire an additional level of manage…	assessment of potential OECMs	Description of the proposed area, governance, management, biodiversity, cultural, spiritual, socioeconomic and other locally relevant values, potential overlapping fisheries management measures	A, B, C, D	-	-
Other sources - Stakeholders/ Experts		#32	CS090	NA	NA	NA	NA	NA	NA	NA	NA	NA	NA	NA	Europe	North East Atlantic and North Sea/ Rockall Hadock Box’ in the area beyond national jurisdiction (ABNJ) on the Rockall Bank in the northeast Atlantic	Marine	Multi-national	NEAFC Haddock Box	Environmental sector; Fisheries	Managing impacts of fisheries on juvenile haddock but also contains some important and relatively untouched benthic habitats	Primary	-	1	The case study was proposed for consideration as potential OECMs. It was screened and evaluated against the OECMs CBD criteria following the et al (2020) Guidance document based on expert judgement.	Yes	Qualitative	Expert-based knowledge	Synthesis of data without analysis	-	All six areas met subsets of the CBD Criteria and Sub-criteria for OECMs, and none were strongly at variance with any Criteria. In all six areas evaluated, the rapid assessment process used was found to be effective and to produce sufficient information to warrant further consideration of each area as a potential OECM, should the appropriate jurisdiction(s) choose to move in that direction, and n…	Effective	Yes	Greater clarity is needed from the CBD on the interpretation of the expected permanence of biodiversity benefits, the number of Criteria and Sub-criteria that have to be met, how jurisdictional authority is determined for an area, and how present and possible future ac-tivities of sectors other than fisheries should be considered when evaluating OECM status of areas with fisheries measures. It wa…	There is a need to consider UK and EU/Ireland if the full closure area is to be put forward as a single OECM as it extends into national waters too.	assessment of potential OECMs	Description of the proposed area, governance, management, biodiversity, cultural, spiritual, socioeconomic and other locally relevant values	A, B, C, D	-	-
Other sources - Stakeholders/ Experts		#32	CS091	NA	NA	NA	NA	NA	NA	NA	NA	NA	NA	NA	North America	Νorthwest Atlantic in areas beyond national jurisdiction, and under the Northwest Atlantic Fisheries Organization (NAFO) regulatory area	Marine	Multi-national	NAFO Seamount (Corner Rise) Closure	Environmental sector	A vulnerable marine ecosystem (VME). These seamounts host complex coral and sponge communities, including numerous endemic species	Primary	-	1	The case study was proposed for consideration as potential OECMs. It was screened and evaluated against the OECMs CBD criteria following the et al (2020) Guidance document based on expert judgement.	Yes	Qualitative	Expert-based knowledge	Synthesis of data without analysis	-	All six areas met subsets of the CBD Criteria and Sub-criteria for OECMs, and none were strongly at variance with any Criteria. In all six areas evaluated, the rapid assessment process used was found to be effective and to produce sufficient information to warrant further consideration of each area as a potential OECM, should the appropriate jurisdiction(s) choose to move in that direction, and n…	Effective	Yes	Greater clarity is needed from the CBD on the interpretation of the expected permanence of biodiversity benefits, the number of Criteria and Sub-criteria that have to be met, how jurisdictional authority is determined for an area, and how present and possible future ac-tivities of sectors other than fisheries should be considered when evaluating OECM status of areas with fisheries measures. It wa…	-	assessment of potential OECMs	Description of the proposed area, governance, management, biodiversity, cultural, spiritual, socioeconomic and other locally relevant values	A, B, C, D	-	-
Other sources - Stakeholders/ Experts		#32	CS092	NA	NA	NA	NA	NA	NA	NA	NA	NA	NA	NA	Europe	UK	Marine	Sub-national	Lyme Bay Mussel Farm	Rural economy (Agriculture, Plantations and other rural sector, Food, drink and tobacco)	Offshore long-line mussel aquaculture development	Ancillary	15	1	The case study was proposed for consideration as potential OECMs. It was screened and evaluated against the OECMs CBD criteria following the et al (2020) Guidance document based on expert judgement.	Yes	Qualitative	Expert-based knowledge	Synthesis of data without analysis	-	All six areas met subsets of the CBD Criteria and Sub-criteria for OECMs, and none were strongly at variance with any Criteria. In all six areas evaluated, the rapid assessment process used was found to be effective and to produce sufficient information to warrant further consideration of each area as a potential OECM, should the appropriate jurisdiction(s) choose to move in that direction, and n…	Effective	Yes	Greater clarity is needed from the CBD on the interpretation of the expected permanence of biodiversity benefits, the number of Criteria and Sub-criteria that have to be met, how jurisdictional authority is determined for an area, and how present and possible future ac-tivities of sectors other than fisheries should be considered when evaluating OECM status of areas with fisheries measures. It wa…	-	assessment of potential OECMs	Description of the proposed area, governance, management, biodiversity, cultural, spiritual, socioeconomic and other locally relevant values	A, B, C, D	-	-
Other sources - References search		#33	NA	IUCN-WCPA TASK FORCE ON OTHER EFFECTIVE AREA-BASED CONSERVATION MEASURES	IUCN-WCPA TASK FORCE ON OTHER EFFECTIVE AREA-BASED CONSERVATION MEASURES COLLATION OF CASE STUDIES SUBMITTED TO THE TASK FORCE (2016-2017)	2017	IUCN-WCPA	-	-	-	https://www.iucn.org/resources/grey-literature/oecms-collation-case-studies-submitted-wcpa-task-force	Grey literature	Compilation of case studies	English	ΝΑ	ΝΑ	ΝΑ	Various levels	ΝΑ	ΝΑ	ΝΑ	ΝΑ	ΝΑ	NA	ΝΑ	NA	ΝΑ	NA	NA	NA	NA	ΝΑ	NA	NA	NA	NA	NA	NA	-	-
Other sources - References search		#33	CS093	Sabine Jessen	NA	NA	NA	NA	NA	NA	NA	NA	NA	NA	North America	Canada	Marine	Sub-national	Strait of Georgia Glass Sponge Reef Fishing Closures, British Columbia	Fisheries	Full, legal, bottom-contact fishing closures were put in place to protect and conserve nine glass sponge reefs in the Strait of Georgia, off the southern coast of British Columbia.	Primary	51	1	The case study was proposed by the author for consideration as potential OECMs. It was screened and evaluated against the draft IUCN OECMs criteria	No (The article was published in 2017 and uses the draft IUCN draft criteria derived by the OECMs definition to test areas against)	Qualitative	Expert-based knowledge	Synthesis of data without analysis	-	-	Unknown	Not known/ mentioned	-	-	assessment of potential OECMs	Boundaries & Geographical Space, governance, performance, management objectives, conservation effectiveness	A,B,C (draft criteria, paper published before the adoption of CBD Decision 14/8)	-	-
Other sources - References search		#33	CS094	Sabine Jessen	NA	NA	NA	NA	NA	NA	NA	NA	NA	NA	North America	Canada	Marine	Sub-national	Checleset Bay Ecological Reserve, BC	Fisheries	The original purpose was to provide high quality habitat for the reintroduction of sea otters. The secondary role is to protect a high diversity of marine habitats that in turn support a high diversity of species from algae to sea otters and northern sea lions, whales, porpoises, pinnipeds, seabirds, finfish and shellfish. The secondary role is to protect a high diversity of marine habitats that …	Primary	331.5	1	The case study was proposed by the author for consideration as potential OECMs. It was screened and evaluated against the draft IUCN OECMs criteria	No (The article was published in 2017 and uses the draft IUCN draft criteria derived by the OECMs definition to test areas against)	Qualitative	Expert-based knowledge	Synthesis of data without analysis	-	-	Unknown	Not known/ mentioned	-	-	assessment of potential OECMs	Boundaries & Geographical Space, governance, permanence, management objectives, conservation effectiveness	A,B,C (draft criteria, paper published before the adoption of CBD Decision 14/8)	-	-
Other sources - References search		#33	CS095	Sabine Jessen	NA	NA	NA	NA	NA	NA	NA	NA	NA	NA	North America	Canada	Marine	Sub-national	Rockfish Conservation Areas, British Columbia	Fisheries	To protect inshore rockfish	Ancillary	4847.2	1	The case study was proposed by the author for consideration as potential OECMs. It was screened and evaluated against the draft IUCN OECMs criteria	No (The article was published in 2017 and uses the draft IUCN draft criteria derived by the OECMs definition to test areas against)	Qualitative	Expert-based knowledge	Synthesis of data without analysis	-	-	Unknown	Not known/ mentioned	-	-	assessment of potential OECMs	Boundaries & Geographical Space, governance, permanence, management objectives, conservation effectiveness	A,B,C (draft criteria, paper published before the adoption of CBD Decision 14/8)	-	-
Other sources - References search		#33	CS096	Sigrid Kuehnemund	NA	NA	NA	NA	NA	NA	NA	NA	NA	NA	North America	Canada	Marine	Multi-national	3O Coral Closure, off Newfoundland and Labrador	Environmental sector	To protect deep-sea corals within the Newfoundland and Labrador region	Primary	14040	1	The case study was proposed by the author for consideration as potential OECMs. It was screened and evaluated against the draft IUCN OECMs criteria	No (The article was published in 2017 and uses the draft IUCN draft criteria derived by the OECMs definition to test areas against)	Qualitative	Expert-based knowledge	Synthesis of data without analysis	-	-	Unknown	No	-	In its current form, this area would NOT count as an OECM. It does, however, have the potential to be counted, but only if management is strengthened. The tool needs to protect the entire water column. Management needs to consider other sectoral activities outside of fishing, especially oil and gas.There are concerns with the permanence of this measure, as fisheries closures can be overturned. Th…	assessment of potential OECMs	Boundaries & Geographical Space, governance, permanence, management objectives, conservation effectiveness	A,B,C (draft criteria, paper published before the adoption of CBD Decision 14/8)	-	-
Other sources - References search		#33	CS097	Kristina Gjerde	NA	NA	NA	NA	NA	NA	NA	NA	NA	NA	North America	USA	Marine	Multi-national	Network of Areas of Particular Environmental Interest in the Clarion Clipperton Zone in the Pacific, in the International Seabed Area of the Eastern Central Pacific between Mexico and Hawaii	Environmental sector	To maintain regional biodiversity, ecosystem structure and ecosystem function across a poorly studied but richly biodiverse, fragile and slow-to recover deep seabed in the face of future mineral mining	Primary	1440000	1	The case study was proposed by the author for consideration as potential OECMs. It was screened and evaluated against the draft IUCN OECMs criteria	No (The article was published in 2017 and uses the draft IUCN draft criteria derived by the OECMs definition to test areas against)	Qualitative	Expert-based knowledge	Synthesis of data without analysis	-	-	Unknown	Not known/ mentioned	-	-	assessment of potential OECMs	Boundaries & Geographical Space, governance, permanence, management objectives, conservation effectiveness	A,B,C (draft criteria, paper published before the adoption of CBD Decision 14/8)	-	-
Other sources - References search		#33	CS098	Mimi D’Iorio	NA	NA	NA	NA	NA	NA	NA	NA	NA	NA	North America	USA	Marine	Sub-national	Ha'ena Community-based Subsistence Fishing Area, Northwestern coast of Kaua‘I, Hawaii	Fisheries; Traditional/ customary management	To sustainably support the consumptive needs of the Hā'ena ahupua'a through culturally-rooted community-based management, ensure the sustainability of nearshore ocean resources, particularly in order to preserve and protect this nursery habitat for juvenile reef fishes, and recognize and protect customary and traditional native Hawaiian fishing	Primary	9	1	The case study was proposed by the author for consideration as potential OECMs. It was screened and evaluated against the draft IUCN OECMs criteria	No (The article was published in 2017 and uses the draft IUCN draft criteria derived by the OECMs definition to test areas against)	Qualitative	Expert-based knowledge	Synthesis of data without analysis	-	-	Unknown	No	-	-	assessment of potential OECMs	Boundaries & Geographical Space, governance, permanence, management objectives, conservation effectiveness	A,B,C (draft criteria, paper published before the adoption of CBD Decision 14/8)	-	-
Other sources - References search		#33	CS099	Ninel Escobar	NA	NA	NA	NA	NA	NA	NA	NA	NA	NA	North America	Mexico	Freshwater	National	National Water Reserves Program	Environmental sector	It aims towards the establishment of a national system of water reserves for the environment, that entails a legal allocation of water for ecological protection under the National Water Law	Primary	26000	1	The case study was proposed by the author for consideration as potential OECMs. It was screened and evaluated against the draft IUCN OECMs criteria	No (The article was published in 2017 and uses the draft IUCN draft criteria derived by the OECMs definition to test areas against)	Qualitative	Expert-based knowledge	Synthesis of data without analysis	-	-	Unknown	Not known/ mentioned	-	-	assessment of potential OECMs	Boundaries & Geographical Space, governance, permanence, management objectives, conservation effectiveness	A,B,C (draft criteria, paper published before the adoption of CBD Decision 14/8)	-	-
Other sources - References search		#33	CS100	Andrew Rhodes	NA	NA	NA	NA	NA	NA	NA	NA	NA	NA	North America	Mexico	Terrestrial	Sub-national	Areas Voluntarily Destined for Conservation	Environmental sector	A tool that helps owners to the establishment, administration and management of their private protected natural areas	Primary	4042.38	1	The case study was proposed by the author for consideration as potential OECMs. It was screened and evaluated against the draft IUCN OECMs criteria	No (The article was published in 2017 and uses the draft IUCN draft criteria derived by the OECMs definition to test areas against)	Qualitative	Expert-based knowledge	Synthesis of data without analysis	-	-	Unknown	Not known/ mentioned	-	-	assessment of potential OECMs	Boundaries & Geographical Space, governance, permanence, management objectives, conservation effectiveness	A,B,C (draft criteria, paper published before the adoption of CBD Decision 14/8)	-	-
Other sources - References search		#33	CS101	Andrew Rhodes	NA	NA	NA	NA	NA	NA	NA	NA	NA	NA	North America	Mexico	Marine	Sub-national	Fishing Refuge Areas: Akumal, Quintana Roo	Fisheries	The recovery of biomass levels of commercial exploitation species regulated	Ancillary	9.88	1	The case study was proposed by the author for consideration as potential OECMs. It was screened and evaluated against the draft IUCN OECMs criteria	No (The article was published in 2017 and uses the draft IUCN draft criteria derived by the OECMs definition to test areas against)	Qualitative	Expert-based knowledge	Synthesis of data without analysis	-	-	Unknown	Not known/ mentioned	-	-	assessment of potential OECMs	Boundaries & Geographical Space, governance, permanence, management objectives, conservation effectiveness	A,B,C (draft criteria, paper published before the adoption of CBD Decision 14/8)	-	-
Other sources - References search		#33	CS102	Andrew Rhodes	NA	NA	NA	NA	NA	NA	NA	NA	NA	NA	North America	Mexico	Terrestrial	Sub-national	Forest Management	Forestry	Establishment of natural regeneration and recovery of the populations in those areas subject to use and also to improve road infrastructure and modernize equipment used in the process of obtaining raw materials	Primary	17080	1	The case study was proposed by the author for consideration as potential OECMs. It was screened and evaluated against the draft IUCN OECMs criteria	No (The article was published in 2017 and uses the draft IUCN draft criteria derived by the OECMs definition to test areas against)	Qualitative	Expert-based knowledge	Synthesis of data without analysis	-	-	Unknown	Not known/ mentioned	-	-	assessment of potential OECMs	Boundaries & Geographical Space, governance, permanence, management objectives, conservation effectiveness	A,B,C (draft criteria, paper published before the adoption of CBD Decision 14/8)	-	-
Other sources - References search		#33	CS103	Andrew Rhodes	NA	NA	NA	NA	NA	NA	NA	NA	NA	NA	North America	Mexico	Terrestrial	National	Program of Payment for Environmental Services	Forestry; Indigenous Peoples and Local Communities (IPLCs)	Provide economic incentives to forest land owners (communities and small owners) to support conservation practices and avoid use change (deforestation) of forests. It aims to build capacity to develop markets for environmental services in Mexico	Primary	20000	1	The case study was proposed by the author for consideration as potential OECMs. It was screened and evaluated against the draft IUCN OECMs criteria	No (The article was published in 2017 and uses the draft IUCN draft criteria derived by the OECMs definition to test areas against)	Qualitative	Expert-based knowledge	Synthesis of data without analysis	-	-	Unknown	Not known/ mentioned	-	-	assessment of potential OECMs	Boundaries & Geographical Space, governance, permanence, management objectives, conservation effectiveness	A,B,C (draft criteria, paper published before the adoption of CBD Decision 14/8)	-	-
Other sources - References search		#33	CS104	Andrew Rhodes	NA	NA	NA	NA	NA	NA	NA	NA	NA	NA	North America	Mexico	Terrestrial	National	Units for the Conservation, Management and Sustainable Use of Wildlife	Environmental sector;	To promote spaces compatible with the conservation of wildlife alternative production schemes, and are integrated into a National System	Primary	-	1	The case study was proposed by the author for consideration as potential OECMs. It was screened and evaluated against the draft IUCN OECMs criteria	No (The article was published in 2017 and uses the draft IUCN draft criteria derived by the OECMs definition to test areas against)	Qualitative	Expert-based knowledge	Synthesis of data without analysis	-	-	Unknown	Not known/ mentioned	-	-	assessment of potential OECMs	Boundaries & Geographical Space, governance, permanence, management objectives, conservation effectiveness	A,B,C (draft criteria, paper published before the adoption of CBD Decision 14/8)	-	-
Other sources - References search		#33	CS105	WCPA Private Protected Areas Specialist Group	NA	NA	NA	NA	NA	NA	NA	NA	NA	NA	North America	Mexico	Terrestrial	Sub-national	Private Protected Areas Certification	Environmental sector	A tool that helps owners to the establishment, administration and management of their private protected natural areas	Primary	4042.38	1	The case study was proposed by the author for consideration as potential OECMs. It was screened and evaluated against the draft IUCN OECMs criteria	No (The article was published in 2017 and uses the draft IUCN draft criteria derived by the OECMs definition to test areas against)	Qualitative	Expert-based knowledge	Synthesis of data without analysis	-	-	Unknown	Not known/ mentioned	-	-	assessment of potential OECMs	Boundaries & Geographical Space, governance, permanence, management objectives, conservation effectiveness	A,B,C (draft criteria, paper published before the adoption of CBD Decision 14/8)	-	-
Other sources - References search		#33	CS106	Kristina Gjerde	NA	NA	NA	NA	NA	NA	NA	NA	NA	NA	North America	Northwest Atlantic, NAFO Regulatory Area (outside 200 mile limit)	Marine	Sub-national	Northwest Atlantic Fisheries Organization Vulnerable Marine Ecosystem	Environmental sector	Particular focus on corals, sponges and sea pen concentrations identified following the UNGA Resolution 61/105	Primary	25000	1	The case study was proposed by the author for consideration as potential OECMs. It was screened and evaluated against the draft IUCN OECMs criteria	No (The article was published in 2017 and uses the draft IUCN draft criteria derived by the OECMs definition to test areas against)	Qualitative	Expert-based knowledge	Synthesis of data without analysis	-	-	Unknown	Not known/ mentioned	-	-	assessment of potential OECMs	Boundaries & Geographical Space, governance, permanence, management objectives, conservation effectiveness	A,B,C (draft criteria, paper published before the adoption of CBD Decision 14/8)	-	-
Other sources - References search		#33	CS107	Allison Pritchard	NA	NA	NA	NA	NA	NA	NA	NA	NA	NA	South America	Brazil	Terrestrial	Sub-national	Forest Code	Environmental sector	Areas of Permanent Protection are areas that are physically and ecologically fragile, covered by native vegetation or not, with the environmental function to preserve water resources, landscapes, geological stability and biodiversity, facilitate genetic flows of fauna and flora, protect the soil, and ensure human wellbeing. Legal Reserve can help to ensure sustainable economic use of natural reso…	Primary	-	1	The case study was proposed by the author for consideration as potential OECMs. It was screened and evaluated against the draft IUCN OECMs criteria	No (The article was published in 2017 and uses the draft IUCN draft criteria derived by the OECMs definition to test areas against)	Qualitative	Expert-based knowledge	Synthesis of data without analysis	-		Mixed	No	Α method of determining good management of APPs and LRs to classify them as OECMs is needed	These areas could qualify as OECMs; however, not all land owners are compliant, so not all Areas of Permanent Protection (APPs) and Legal Reserves (LRs) will qualify as an OECM. Overall, APPs are more likely to be OECMs than LRs.	assessment of potential OECMs	Boundaries & Geographical Space, governance, permanence, management objectives, conservation effectiveness	A,B,C (draft criteria, paper published before the adoption of CBD Decision 14/8)	-	-
Other sources - References search		#33	CS108	Humboldt Institute	NA	NA	NA	NA	NA	NA	NA	NA	NA	NA	South America	Colombia	Freshwater	Sub-national	Bita, Protected River, Colombian Orinoco Basin	Environmental sector	To preserve the continuity of the riverine system as a whole and focuses in the maintenance of the ecological flow, from an initial observed state or benchmark	Primary	8500	1	The case study was proposed by the author for consideration as potential OECMs. It was screened and evaluated against the draft IUCN OECMs criteria	No (The article was published in 2017 and uses the draft IUCN draft criteria derived by the OECMs definition to test areas against)	Qualitative	Expert-based knowledge	Synthesis of data without analysis	-	-	Unknown	Not known/ mentioned	-	-	assessment of potential OECMs	Boundaries & Geographical Space, governance, permanence, management objectives, conservation effectiveness	A,B,C (draft criteria, paper published before the adoption of CBD Decision 14/8)	-	-
Other sources - References search		#33	CS109	Humboldt Institute	NA	NA	NA	NA	NA	NA	NA	NA	NA	NA	South America	Colombia	Terrestrial	Sub-national	Special Management Area of Afro Colombian Communities of the upstream of the Amurrupa River, Risaralda	Forestry; Indigenous Peoples and Local Communities (IPLCs)	To establish agroforestal systems and timber extraction that is the main economic activity of the communities. Specifically to: conserve and recover the biological diversity, habitats and ecosystems present in the area, promote the participation of the afro Colombian community in the management of the area, preserve the traditional knowledge of the community that inhabits the area.	Primary	0.10823	1	The case study was proposed by the author for consideration as potential OECMs. It was screened and evaluated against the draft IUCN OECMs criteria	No (The article was published in 2017 and uses the draft IUCN draft criteria derived by the OECMs definition to test areas against)	Qualitative	Expert-based knowledge	Synthesis of data without analysis	-	-	Unknown	Not known/ mentioned	-	-	assessment of potential OECMs	Boundaries & Geographical Space, governance, permanence, management objectives, conservation effectiveness	A,B,C (draft criteria, paper published before the adoption of CBD Decision 14/8)	-	-
Other sources - References search		#33	CS110	Humboldt Institute	NA	NA	NA	NA	NA	NA	NA	NA	NA	NA	South America	Colombia	Terrestrial; Freshwater	Sub-national	Jaba Tañiwashkaka de la Linea Negra, Sierra Nevada of Santa Marta	Media, Culture, Graphical; Indigenous Peoples and Local Communities (IPLCs);	Linea Negra sacred site cultural value; this site contains working materials such as shells and seeds. It connects the lagoon that serves as the Jerez River source, it has coastal lagoons that have a spiritual connection with the Sierra Nevada, it has marshlands in process of recovery; oxbow lakes used as nesting place by alligators, turtles, and fish; mangrove areas and dry forests, it is a migr…	Primary	2.3	1	The case study was proposed by the author for consideration as potential OECMs. It was screened and evaluated against the draft IUCN OECMs criteria	No (The article was published in 2017 and uses the draft IUCN draft criteria derived by the OECMs definition to test areas against)	Qualitative	Expert-based knowledge	Synthesis of data without analysis	-		Effective	Yes	-	It is an OECM as it stays compliant with the criteria; for the community, it represent its life objective, its mission and repossession of the ancestral territory, the recovery of the management and connection with nature and the sacredness of life, they are not independent. Both OECM and the guidelines have very interesting points of view in relation to the biodiversity conservation management, …	assessment of potential OECMs	Boundaries & Geographical Space, governance, permanence, management objectives, conservation effectiveness	A,B,C (draft criteria, paper published before the adoption of CBD Decision 14/8)	-	-
Other sources - References search		#33	CS111	Humboldt Institute	NA	NA	NA	NA	NA	NA	NA	NA	NA	NA	South America	Colombia	Terrestrial	Sub-national	Robles conservation corridor reaches four municipalities: Duitama (Boyacá), Encino, Charalá and Coromoro (Santander)	Environmental sector; Forestry; Renewable energy	Conservation and protection, sustainable use of the resources based on combined landscape strategies. It is a comprehensive conservation strategy that gathers social, productive and environmental aspects along with conservation concepts and landscaping tools aimed at creating connectivity, such is the case of the design of living fences, pastureland division, performance maximization, grassland i…	Primary	Between 0.015 km2 and 0.4 km2 (small-scale producers); between 2.0 km2 and 3.0 km2 (productive area); and 0.01 km2 (forest).	1	The case study was proposed by the author for consideration as potential OECMs. It was screened and evaluated against the draft IUCN OECMs criteria	No (The article was published in 2017 and uses the draft IUCN draft criteria derived by the OECMs definition to test areas against)	Qualitative	Expert-based knowledge	Synthesis of data without analysis	-	-	Effective	Yes	-	It is an OECM, it stays compliant with the rural development strategies; the livelihood activities do generate an impact; the impact is lower in the presence of different and sustainable rules. The implementation of ongoing support, land management and the use of an easy-to-understand language guarantees the reciprocity of the benefits; it is fundamental to have environmental benefits and farm pr…	assessment of potential OECMs	Boundaries & Geographical Space, governance, permanence, management objectives, conservation effectiveness	A,B,C (draft criteria, paper published before the adoption of CBD Decision 14/8)	-	-
Other sources - References search		#33	CS112	Humboldt Institute	NA	NA	NA	NA	NA	NA	NA	NA	NA	NA	South America	Colombia	Terrestrial	Sub-national	Civil Society Natural Reserve “El Oasis”	Forestry; Rural economy (Agriculture, Plantations and other rural sector, Food, drink and tobacco)	Conservation of Andean forest and sustainable coffee production.The main objectives of the area are: to conserve the natural ecosystems of the natural reserve through preservation and restoration actions, to strengthen the agroecological management in the natural reserve, diversifying farming production and renovating crops, to continue the community network through strengthen different local act…	Primary	0.537	1	The case study was proposed by the author for consideration as potential OECMs. It was screened and evaluated against the draft IUCN OECMs criteria	No (The article was published in 2017 and uses the draft IUCN draft criteria derived by the OECMs definition to test areas against)	Qualitative	Expert-based knowledge	Synthesis of data without analysis	-	This natural reserve applies to steps 1 to 3. Nonetheless effectiveness has not been directly measured. The area is not recorded over the environmental authority (in this case National Natural Parks of Colombia). Mining could be a potential threat, because Colombian legislation is unclear: development activities have priority over conservation efforts, in many cases. The civil society natural res…	Ineffective	No	-	-	assessment of potential OECMs	Boundaries & Geographical Space, governance, permanence, management objectives, conservation effectiveness	A,B,C (draft criteria, paper published before the adoption of CBD Decision 14/8)	-	-
Other sources - References search		#33	CS113	Humboldt Institute	NA	NA	NA	NA	NA	NA	NA	NA	NA	NA	South America	Colombia	Terrestrial	Sub-national	Civil Society Natural Reserve “El Silencio”	Forestry; Rural economy (Agriculture, Plantations and other rural sector, Food, drink and tobacco)	Biodiversity conservation of Andean forest, as well as milk production under good environmental practices. It is the last viable refuge on the long term for the conservation of many fauna and flora species.	Primary	1.18	1	The case study was proposed by the author for consideration as potential OECMs. It was screened and evaluated against the draft IUCN OECMs criteria	No (The article was published in 2017 and uses the draft IUCN draft criteria derived by the OECMs definition to test areas against)	Qualitative	Expert-based knowledge	Synthesis of data without analysis	-	This natural reserve applies to steps 1 to 3. The area is not recorded over the environmental authority (in this case National Natural Parks of Colombia), because the owners do not feel comfortable with this registration system that may imply limitations and the not truly recognition of their volunteer conservation efforts. Mining could be a potential threat, because Colombian legislation is uncl…	Ineffective	No	-	The volunteer and consciousness efforts through natural reserves from the civil society are required to be recognized as OMEC to make visible their contribution to conservation biodiversity and regional planning, as well as contribute to national conservation objectives.	assessment of potential OECMs	Boundaries & Geographical Space, governance, permanence, management objectives, conservation effectiveness	A,B,C (draft criteria, paper published before the adoption of CBD Decision 14/8)	-	-
Other sources - References search		#33	CS114	Humboldt Institute	NA	NA	NA	NA	NA	NA	NA	NA	NA	NA	South America	Colombia	Terrestrial	Sub-national	Civil Society Natural Reserve “Agua Clara and Valle Lindo”	Environmental sector; Forestry;	Preservation of natural ecosystems: paramo and high Andean forest. Specifically, the objectives are: to conserve the natural ecosystem of high Andean forests and paramo, to increase the biotic and abiotic, as well as the socio-cultural information of the natural reserve, to create an environmental space to enjoy nature.	Primary	3.954	1	The case study was proposed by the author for consideration as potential OECMs. It was screened and evaluated against the draft IUCN OECMs criteria	No (The article was published in 2017 and uses the draft IUCN draft criteria derived by the OECMs definition to test areas against)	Qualitative	Expert-based knowledge	Synthesis of data without analysis	-	This natural reserve does not apply to sept 1, because it is located inside the DRMI High Andean Forests and Paramos of Genova, a declared regional protected area. Nevertheless, the civil society natural reserve was already managed as a conservation area 13 years ago, while the DRMI was declared only four years ago. The DRMI has a weak governance, since management has not formally applied and fin…	Ineffective	No	-	Despite Agua Clara and Valle Lindo Natural Reserve being inside a declared regional protected area, it is considered that the volunteer and consciousness raising efforts of the NGO should be recognized as OMEC to make their contribution to conservation biodiversity and regional planning visible, as an example of effective private governance.	assessment of potential OECMs	Boundaries & Geographical Space, governance, permanence, management objectives, conservation effectiveness	A,B,C (draft criteria, paper published before the adoption of CBD Decision 14/8)	-	-
Other sources - References search		#33	CS115	Humboldt Institute	NA	NA	NA	NA	NA	NA	NA	NA	NA	NA	South America	Colombia	Terrestrial	Sub-national	Water Reciprocal Agreements, a Case of Payments for Ecosystem Services	Environmental sector; Forestry; Rural economy (Agriculture, Plantations and other rural sector, Food, drink and tobacco);	To preserve water-regulating forests, to restore areas set for land use change, Good Agricultural Practices have agroforestry systems with rich biodiversity and will not widen the agricultural frontier. Specific conservation objectives such as the Odontophorus strophium (Gorgeted wood-quail) are also added.	Primary	11.94	1	The case study was proposed by the author for consideration as potential OECMs. It was screened and evaluated against the draft IUCN OECMs criteria	No (The article was published in 2017 and uses the draft IUCN draft criteria derived by the OECMs definition to test areas against)	Qualitative	Expert-based knowledge	Synthesis of data without analysis	-	Yes, it is a OEMC. It isn’t officially included in RUNAP. Its impact has been measured. It has a type of governance tailored to the local conditions and involves a wide range of institutions.	Effective	Yes	-	-	assessment of potential OECMs	Boundaries & Geographical Space, governance, permanence, management objectives, conservation effectiveness	A,B,C (draft criteria, paper published before the adoption of CBD Decision 14/8)	-	-
Other sources - References search		#33	CS116	Humboldt Institute	NA	NA	NA	NA	NA	NA	NA	NA	NA	NA	South America	Colombia	Terrestrial	Sub-national	“El Morron” Rural property of the Municipality of La Celia, Risaralda Department	Environmental sector	To conserve the water springs which supply human consumption.	Primary	0.3	1	The case study was proposed by the author for consideration as potential OECMs. It was screened and evaluated against the draft IUCN OECMs criteria	No (The article was published in 2017 and uses the draft IUCN draft criteria derived by the OECMs definition to test areas against)	Qualitative	Expert-based knowledge	Synthesis of data without analysis	-	The area is an OECM	Effective	Yes	-	-	assessment of potential OECMs	Boundaries & Geographical Space, governance, permanence, management objectives, conservation effectiveness	A,B,C (draft criteria, paper published before the adoption of CBD Decision 14/8)	-	-
Other sources - References search		#33	CS117	Humboldt Institute	NA	NA	NA	NA	NA	NA	NA	NA	NA	NA	South America	Colombia	Terrestrial	Sub-national	Dos Quebradas, Napoles Site Natural Municipal Park, Local Protected Area	Environmental sector	To maintain the needed land covers for water supply regulation as well as to prevent and control erosion and massive sedimentation.	Primary	72.43	1	The case stydy was proposed by the author for consideration as potential OECMs. It was screened and evaluated against the draft IUCN OECMs criteria	No (The article was published in 2017 and uses the draft IUCN draft criteria derived by the OECMs definition to test areas against)	Qualitative	Expert-based knowledge	Synthesis of data without analysis	-	The area is an OECM	Effective	Yes	-	-	assessment of potential OECMs	Boundaries & Geographical Space, governance, permanence, management objectives, conservation effectiveness	A,B,C (draft criteria, paper published before the adoption of CBD Decision 14/8)	-	-
Other sources - References search		#33	CS118	Humboldt Institute	NA	NA	NA	NA	NA	NA	NA	NA	NA	NA	South America	Colombia	Marine	Sub-national	Traditional Fishing Exclusive Zone. Chocó coast, Chocó Department (ZEPA)	Fisheries	Species and ecosystem conservation, improvement of the traditional fishermen living conditions.	Primary	2500	1	The case stydy was proposed by the author for consideration as potential OECMs. It was screened and evaluated against the draft IUCN OECMs criteria	No (The article was published in 2017 and uses the draft IUCN draft criteria derived by the OECMs definition to test areas against)	Qualitative	Expert-based knowledge	Synthesis of data without analysis	-	ZEPA is a pioneer initiative because is totally community based and has originated from many years of community work, where AUNAP and Codechoco are involved in a social initiative. This is a OECM with stronger use restrictions than other surrounding protected areas, which makes it very special as well	Effective	Yes	-	AUNAP needs more resources for surveillance and control activities. The shrimping industries should contribute an installment for the management of these zones. The fishing techniques should be expanded to more pelagic species in the Fishing Exclusive Zone. The financial sustainability should also be considered.	assessment of potential OECMs	Boundaries & Geographical Space, governance, permanence, management objectives, conservation effectiveness	A,B,C (draft criteria, paper published before the adoption of CBD Decision 14/8)	-	-
Other sources - References search		#33	CS119	Humboldt Institute	NA	NA	NA	NA	NA	NA	NA	NA	NA	NA	South America	Colombia	Terrestrial	Sub-national	Cerro Sancancio, City of Manizales, Caldas Department	Environmental sector; Media, Culture, Graphical	It was declared as a green area of public interest by Municipal Agreement No. 107 of 1995. Later, it was also declared by the regional environmental authority (Corpocaldas) as a “municipal zone for cultural and ecological preservation” by Resolution 471 of 2009	Primary	0.7422	1	The case stydy was proposed by the author for consideration as potential OECMs. It was screened and evaluated against the draft IUCN OECMs criteria	No (The article was published in 2017 and uses the draft IUCN draft criteria derived by the OECMs definition to test areas against)	Qualitative	Expert-based knowledge	Synthesis of data without analysis	-	The area is an OECM	Effective	Yes	-	-	assessment of potential OECMs	Boundaries & Geographical Space, governance, permanence, management objectives, conservation effectiveness	A,B,C (draft criteria, paper published before the adoption of CBD Decision 14/8)	-	-
Other sources - References search		#33	CS120	Marina Rosales	NA	NA	NA	NA	NA	NA	NA	NA	NA	NA	South America	Peru	Terrestrial; Freshwater	Sub-national	Complejo de Humedales del Abanico del Río Pastaza	Environmental sector	It is committed to: ensure the maintenance of its ecological characteristics, promote a rational use, conduct environmental impact assessments before making changes in the area, promote training for the research, management and rational use of wetlands. Home to about 300 fish species and food source for dozens of Achuar, Kandozi, Quechua, Cocama Cocamilla and Urarina indigenous communities.	Primary	38000	1	The case stydy was proposed by the author for consideration as potential OECMs. It was screened and evaluated against the draft IUCN OECMs criteria	No (The article was published in 2017 and uses the draft IUCN draft criteria derived by the OECMs definition to test areas against)	Qualitative	Expert-based knowledge	Synthesis of data without analysis	-	It is an OECM	Effective	Yes	-	-	assessment of potential OECMs	Boundaries & Geographical Space, governance, permanence, management objectives, conservation effectiveness	A,B,C (draft criteria, paper published before the adoption of CBD Decision 14/8)	-	-
Other sources - References search		#33	CS121	Jeff Pradel	NA	NA	NA	NA	NA	NA	NA	NA	NA	NA	South America	Peru	Terrestrial	Sub-national	“El Breo” Conservation Concession	Environmental sector; Forestry	This concession has been included into one of the priority hotspots for the Tropical Andes. It is part of the conservation corridor of Abiseo-Cóndor-Kutukú, and is located within one of the 9 conservation priority areas of the Peruvian Yungas. A feature that stands out is the presence of endemic mammals, amphibians and birds of the montane forest. Its primary objective is the conservation of ‘bio…	Primary	1130	1	The case stydy was proposed by the author for consideration as potential OECMs. It was screened and evaluated against the draft IUCN OECMs criteria	No (The article was published in 2017 and uses the draft IUCN draft criteria derived by the OECMs definition to test areas against)	Qualitative	Expert-based knowledge	Synthesis of data without analysis	-	It is believed that, with the exception of the criterion of "long term", it does meet all the criteria of the Guide.	Effective	No	-	The criterion of "long term", which should be set higher (40 years),	assessment of potential OECMs	Boundaries & Geographical Space, governance, permanence, management objectives, conservation effectiveness	A,B,C (draft criteria, paper published before the adoption of CBD Decision 14/8)	-	-
Other sources - References search		#33	CS122	Dan Laffoley	NA	NA	NA	NA	NA	NA	NA	NA	NA	NA	Europe	UK	Marine	Sub-national	Scapa Flow	Media, Culture, Graphical	Protected marine war grave. Conserving the natural and cultural heritage and ensuring the safe management of the harbour.	Secondary	324.5	1	The case stydy was proposed by the author for consideration as potential OECMs. It was screened and evaluated against the draft IUCN OECMs criteria	No (The article was published in 2017 and uses the draft IUCN draft criteria derived by the OECMs definition to test areas against)	Qualitative	Expert-based knowledge	Synthesis of data without analysis	-	-	Unknown	Not known/ mentioned	-	-	assessment of potential OECMs	Boundaries & Geographical Space, governance, permanence, management objectives, conservation effectiveness	A,B,C (draft criteria, paper published before the adoption of CBD Decision 14/8)	-	-
Other sources - References search		#33	CS123	Nigel Dudley	NA	NA	NA	NA	NA	NA	NA	NA	NA	NA	Europe	England	Terrestrial	Sub-national	Part of Hope Quarry, Peak District National Park, Derbyshire	Environmental sector	To maintain cliff habitat and calcicole plant communities.	Primary	-	1	The case stydy was proposed by the author for consideration as potential OECMs. It was screened and evaluated against the draft IUCN OECMs criteria	No (The article was published in 2017 and uses the draft IUCN draft criteria derived by the OECMs definition to test areas against)	Qualitative	Expert-based knowledge	Synthesis of data without analysis	-	-	Unknown	Not known/ mentioned	-	-	assessment of potential OECMs	Boundaries & Geographical Space, governance, permanence, management objectives, conservation effectiveness	A,B,C (draft criteria, paper published before the adoption of CBD Decision 14/8)	-	-
Other sources - References search		#33	CS124	Paul Scholte	NA	NA	NA	NA	NA	NA	NA	NA	NA	NA	Africa	Cameroon	Terrestrial	Sub-national	Hunting Zones in North Cameroon	Sports and recreation	Sustainable wildlife management	Primary	23847.1	1	The case stydy was proposed by the author for consideration as potential OECMs. It was screened and evaluated against the draft IUCN OECMs criteria	No (The article was published in 2017 and uses the draft IUCN draft criteria derived by the OECMs definition to test areas against)	Qualitative	Expert-based knowledge	Synthesis of data without analysis	-	The results of this study highlight the importance of year-round presence of conservation agents for the survival of hippopotamus and likely other large mammals as well.	Unknown	Yes	-	Increasing numbers of park guards, and deploying them effectively in the field should therefore be a priority. The effectiveness of park guards is intrinsically linked to the state of road infrastructures. It will be essential to keep the hunting zones 2 and 3 operational and to reestablish sport hunting in zone 9, to reinforce patrolling. This is in contradiction with the current declining impor…	assessment of potential OECMs	Boundaries & Geographical Space, governance, permanence, management objectives, conservation effectiveness	A,B,C (draft criteria, paper published before the adoption of CBD Decision 14/8)	-	-
Other sources - References search		#33	CS125	Alkaly Doumbouya	NA	NA	NA	NA	NA	NA	NA	NA	NA	NA	Africa	Guinea	Marine; Terrestrial	Sub-national	Yélisoubé, Loos Islands, Conakry	Environmental sector; Media, Culture, Graphical; Indigenous Peoples and Local Communities (IPLCs)	The area has cultural value. Ritual ceremonies are organized by indigenous peoples of Yélisoubé Marine Turtles conservation and bird nesting. Biodiversity conservation.	Primary	0.0375	1	The case stydy was proposed by the author for consideration as potential OECMs. It was screened and evaluated against the draft IUCN OECMs criteria	No (The article was published in 2017 and uses the draft IUCN draft criteria derived by the OECMs definition to test areas against)	Qualitative	Expert-based knowledge	Synthesis of data without analysis	-	-	Unknown	Not known/ mentioned	-	-	assessment of potential OECMs	Boundaries & Geographical Space, governance, permanence, management objectives, conservation effectiveness	A,B,C (draft criteria, paper published before the adoption of CBD Decision 14/8)	-	-
Other sources - References search		#33	CS126	Onkemetse Nteta	NA	NA	NA	NA	NA	NA	NA	NA	NA	NA	Africa	South Africa	Terrestrial	Sub-national	Mabaso Community Stewardship Project, KZN Province	Indigenous Peoples and Local Communities (IPLCs)	Μaintain and sustain biodiversity on the land. Biodiversity Agreement Area. Εnsuring sustainable land management through providing technical and financial support, with voluntary agreements between the community and conservation agencies.	Primary	14.72	1	The case stydy was proposed by the author for consideration as potential OECMs. It was screened and evaluated against the draft IUCN OECMs criteria	No (The article was published in 2017 and uses the draft IUCN draft criteria derived by the OECMs definition to test areas against)	Qualitative	Expert-based knowledge	Synthesis of data without analysis	-	-	Unknown	Not known/ mentioned	-	-	assessment of potential OECMs	Boundaries & Geographical Space, governance, permanence, management objectives, conservation effectiveness	A,B,C (draft criteria, paper published before the adoption of CBD Decision 14/8)	-	-
Other sources - References search		#33	CS127	Agus B. Utomo	NA	NA	NA	NA	NA	NA	NA	NA	NA	NA	Asia	Indonesia	Terrestrial	Sub-national	Hutan Harapan, Sumatera	Forestry	Ιmportant habitat for over 1,350 different species. Hutan Harapan’s global significance is recognized internationally: the area forms part of Sundaland biodiversity hotspot (one of only 34 global Biodiversity Hotspots) as well as being part of BirdLife International’s global network of Endemic Bird Areas (EBAs) and Important Bird and Biodiversity Areas (IBAs)26. Hutan Harapan consist of 2 IBAs. Ι…	Primary	980	1	The case stydy was proposed by the author for consideration as potential OECMs. It was screened and evaluated against the draft IUCN OECMs criteria	No (The article was published in 2017 and uses the draft IUCN draft criteria derived by the OECMs definition to test areas against)	Qualitative	Expert-based knowledge	Synthesis of data without analysis	-	-	Unknown	Not known/ mentioned	-	-	assessment of potential OECMs	Boundaries & Geographical Space, governance, permanence, management objectives, conservation effectiveness	A,B,C (draft criteria, paper published before the adoption of CBD Decision 14/8)	-	-
Other sources - References search		#33	CS128	Hesti Widodo	NA	NA	NA	NA	NA	NA	NA	NA	NA	NA	Asia	Indonesia	Marine	National	Community-based MPA: Ay and Rhun Island, Maluku	Indigenous Peoples and Local Communities (IPLCs)	Sustain fisheries, develop the area as marine tourism destination and sustain traditional wisdom	Ancillary	479.687	1	The case stydy was proposed by the author for consideration as potential OECMs. It was screened and evaluated against the draft IUCN OECMs criteria	No (The article was published in 2017 and uses the draft IUCN draft criteria derived by the OECMs definition to test areas against)	Qualitative	Expert-based knowledge	Synthesis of data without analysis	-	-	Unknown	Not known/ mentioned	-	-	assessment of potential OECMs	Boundaries & Geographical Space, governance, permanence, management objectives, conservation effectiveness	A,B,C (draft criteria, paper published before the adoption of CBD Decision 14/8)	-	-
Other sources - References search		#33	CS129	Cristina Eghenter	NA	NA	NA	NA	NA	NA	NA	NA	NA	NA	Asia	Indonesia	Terrestrial; Freshwater	Sub-national	Tana’ ulen Lapan River	Indigenous Peoples and Local Communities (IPLCs)	Limit access to natural resources and strictly regulate natural resource use by the community (outsiders have no access).	Primary	88.21	1	The case stydy was proposed by the author for consideration as potential OECMs. It was screened and evaluated against the draft IUCN OECMs criteria	No (The article was published in 2017 and uses the draft IUCN draft criteria derived by the OECMs definition to test areas against)	Qualitative	Expert-based knowledge	Synthesis of data without analysis	-	TANA ULEN is an OECM, IUCN governance type IV, and traditional model of conservation governance of Indigenous Dayak communities in Borneo.	Effective	Yes	-	-	assessment of potential OECMs	Boundaries & Geographical Space, governance, permanence, management objectives, conservation effectiveness	A,B,C (draft criteria, paper published before the adoption of CBD Decision 14/8)	-	-
Other sources - References search		#33	CS130	Terence Dacles	NA	NA	NA	NA	NA	NA	NA	NA	NA	NA	Asia	Philippines	Terrestrial	Sub-national	Mount Candalaga Dumut ICCA	Indigenous Peoples and Local Communities (IPLCs)	Biodiversity conservation, cultural/traditional preservation; supporting traditional livelihoods; and maintaining and enhancing natural resources are primary.	Primary	168	1	The case stydy was proposed by the author for consideration as potential OECMs. It was screened and evaluated against the draft IUCN OECMs criteria	No (The article was published in 2017 and uses the draft IUCN draft criteria derived by the OECMs definition to test areas against)	Qualitative	Expert-based knowledge	Synthesis of data without analysis	-	-	Unknown	Not known/ mentioned	-	-	assessment of potential OECMs	Boundaries & Geographical Space, governance, permanence, management objectives, conservation effectiveness	A,B,C (draft criteria, paper published before the adoption of CBD Decision 14/8)	-	-
Other sources - References search		#33	CS131	Terence Dacles	NA	NA	NA	NA	NA	NA	NA	NA	NA	NA	Asia	Philippines	Marine; Terrestrial; Freshwater	Sub-national	Danjugan Island	Environmental sector	Protection of existing limestone forests including flora and fauna, lagoons and cave systems	Primary	2.43	1	The case stydy was proposed by the author for consideration as potential OECMs. It was screened and evaluated against the draft IUCN OECMs criteria	No (The article was published in 2017 and uses the draft IUCN draft criteria derived by the OECMs definition to test areas against)	Qualitative	Expert-based knowledge	Synthesis of data without analysis	-	It can serve as an OECM but different form-private initiative e.g. private land	Effective	Yes	-	-	assessment of potential OECMs	Boundaries & Geographical Space, governance, permanence, management objectives, conservation effectiveness	A,B,C (draft criteria, paper published before the adoption of CBD Decision 14/8)	-	-
Other sources - References search		#33	CS132	Nicole Bendsen and Günter Mühlbauer	NA	NA	NA	NA	NA	NA	NA	NA	NA	NA	Asia	Philippines	Terrestrial	Sub-national	Mount Apo KBA	Indigenous Peoples and Local Communities (IPLCs)	Culture-based conservation framework, protection and management of endangered species, resource use policies and enhacement.	Primary	300	1	The case stydy was proposed by the author for consideration as potential OECMs. It was screened and evaluated against the draft IUCN OECMs criteria	No (The article was published in 2017 and uses the draft IUCN draft criteria derived by the OECMs definition to test areas against)	Qualitative	Expert-based knowledge	Synthesis of data without analysis	-	It is believed that the area is an OECM. It is a key biodiversity area (KBA) and is well managed by customary laws. The long-term conservation perspective is crucial.	Effective	Yes	-	Additional proclamations as protected areas (ICCA, NIPAS, LCA – Local Conservation Area/CH – Critical habitat Area) can strengthen this objective.	assessment of potential OECMs	Boundaries & Geographical Space, governance, permanence, management objectives, conservation effectiveness	A,B,C (draft criteria, paper published before the adoption of CBD Decision 14/8)	-	-
Other sources - References search		#33	CS133	Marc Hockings	NA	NA	NA	NA	NA	NA	NA	NA	NA	NA	Oceania/Australia	Australia	Terrestrial	Sub-national	Bradfield Field Training Area, Northern Territory	Defense	Bradshaw Field Training Area is a very large property over which a single management framework operates, primarily to provide training opportunities for military training activities, but which secondarily affords protection and enhancement of natural values through both passive and deliberate management of those values.	Secondary	8700	1	The case stydy was proposed by the author for consideration as potential OECMs. It was screened and evaluated against the draft IUCN OECMs criteria	No (The article was published in 2017 and uses the draft IUCN draft criteria derived by the OECMs definition to test areas against)	Qualitative	Expert-based knowledge	Synthesis of data without analysis	-	-	Unknown	Not known/ mentioned	-	-	assessment of potential OECMs	Boundaries & Geographical Space, governance, permanence, management objectives, conservation effectiveness	A,B,C (draft criteria, paper published before the adoption of CBD Decision 14/8)	-	-
Other sources - References search		#33	CS134	Marc Costello	NA	NA	NA	NA	NA	NA	NA	NA	NA	NA	Oceania/Australia	New Zealand	Marine	Sub-national	Cable Zone, Hauraki Gulf, Southwest Pacific Ocean	Utilities (telecommunications cable)	Fishing and anchoring is prohibited in the area because a major telecommunications cable runs through it.	Ancillary	1000	1	The case stydy was proposed by the author for consideration as potential OECMs. It was screened and evaluated against the draft IUCN OECMs criteria	No (The article was published in 2017 and uses the draft IUCN draft criteria derived by the OECMs definition to test areas against)	Qualitative	Expert-based knowledge	Synthesis of data without analysis	-	-	Unknown	Not known/ mentioned	-	-	assessment of potential OECMs	Boundaries & Geographical Space, governance, permanence, management objectives, conservation effectiveness	A,B,C (draft criteria, paper published before the adoption of CBD Decision 14/8)	-	-
Other sources - References search		#33	CS135	Joe McCarter and Simon Albert	NA	NA	NA	NA	NA	NA	NA	NA	NA	NA	Oceania/Australia	Solomon Islands	Marine; Terrestrial	Sub-national	Zaira Community, Vangunu Island, Western Province	Indigenous Peoples and Local Communities (IPLCs)	Protect the conservation area, manage and sustainably use natural resources, protect critically endangered, endemic or rare, threatened species, establish education learning center, maintain traditional resources management.	Primary	51.5	1	The case stydy was proposed by the author for consideration as potential OECMs. It was screened and evaluated against the draft IUCN OECMs criteria	No (The article was published in 2017 and uses the draft IUCN draft criteria derived by the OECMs definition to test areas against)	Qualitative	Expert-based knowledge	Synthesis of data without analysis	-	-	Effective	Yes	-	-	assessment of potential OECMs	Boundaries & Geographical Space, governance, permanence, management objectives, conservation effectiveness	A,B,C (draft criteria, paper published before the adoption of CBD Decision 14/8)	-	-
Other sources - References search		#34	NA	FAO	Report of the expert meeting on fisheries-related other effective area-based conservation measures in the Mediterranean	2023	FAO Food and Agriculture Organisation	The expert meeting on fisheries-related other effective area-based conservation measures (OECMs) in the Mediterranean was co-organized by the Food and Agriculture Organization of the United Nations (FAO) and the General Fisheries Commission for the Mediterranean (GFCM) and held online from 16 to 17 February 2022. It sought to establish a way forward for identifying fisheries-related OECMs in the …	-	10.4060/cc4870en	https://www.fao.org/documents/card/en/c/cc4870en	Grey literature	Report	English	ΝΑ	ΝΑ	ΝΑ	Various levels	Fisheries OECMs case studies in the Mediterranean	ΝΑ	ΝΑ	ΝΑ	ΝΑ	NA	ΝΑ	NA	ΝΑ	NA	NA	NA	NA	ΝΑ	NA	NA	NA	NA	NA	NA	-	-
Other sources - References search		#34	CS136	NA	NA	NA	NA	NA	NA	NA	NA	NA	NA	NA	Europe	Mediterranean Countries (GFCM CPCs)	Marine	Multi-national	1 000 m Fisheries Restricted Area	Fisheries	De facto permanent fisheries restricted area below 1 000m prohibiting the use of towed dredges and trawl nets given scientific considerations on the presence of unmapped sensitive habitats, the fragile nature of deep-water fish assemblages and the presence of juveniles of different crustacean species at such depths	Ancillary	58.55% of the Mediterranean Sea	1	NA	NA	NA	NA	NA	NA	NA	NA	NA	NA	NA	proposal of potential OECMs	NA	NA	-	Quick screening exercise
Other sources - References search		#34	CS137	NA	NA	NA	NA	NA	NA	NA	NA	NA	NA	NA	Europe	Croatia	Marine	Sub-national	The Velebit Channel demersal fishing ban	Fisheries	Bottom fisheries have been forbidden in the area since 1997. The area includes endangered species and also serves as a nursery area for commercially important species, including European pilchard (Sardina pilchardus), European anchovy (Engraulis encrasicolus), European hake (Merluccius merluccius), Norway lobster (Nephrops norvegicus), common sole (Solea vulgaris), blackbellied angler (Lopius bud…	Ancillary	130km long and 3km to 4km wide	1	NA	NA	NA	NA	NA	NA	NA	NA	NA	NA	NA	proposal of potential OECMs	NA	NA	-	Quick screening exercise
Other sources - References search		#34	CS138	NA	NA	NA	NA	NA	NA	NA	NA	NA	NA	NA	Europe	Croatia; Italy (in international waters FAO GSA 17 and Croatian territorial waters)	Marine	Multi-national	The Jabuka/Pomo Pit Fisheries Restricted Area	Fisheries	Essential fish habitat (EFH) for demersal stocks such as European hake and Norway lobster, and VME indicator species such as sea pens, soft corals and hydroids can be found in the area	Ancillary	3143	1	NA	NA	NA	NA	NA	NA	NA	NA	NA	NA	NA	proposal of potential OECMs	NA	NA	-	Quick screening exercise
Other sources - References search		#34	CS139	NA	NA	NA	NA	NA	NA	NA	NA	NA	NA	NA	Europe	Italy	Marine	Sub-national	The Strait of Sicily Fisheries Restricted Areas	Fisheries	To protect nursery areas and EFH important to the stocks of European hake (Merluccius merluccius) and deep-water rose shrimp (Parapenaeus longirostris).	Ancillary	-	1	NA	NA	NA	NA	NA	NA	NA	NA	NA	NA	NA	proposal of potential OECMs	NA	NA	-	Quick screening exercise
Other sources - References search		#34	CS140	NA	NA	NA	NA	NA	NA	NA	NA	NA	NA	NA	Asia	Lebanon	Marine	Sub-national	Lebanese area-based fisheries management tools (Artificial reef deployment)	Fisheries	Artificial reef serves as a deterrent for the use of certain fishing gears	Ancillary	-	1	NA	NA	NA	NA	NA	NA	NA	NA	NA	NA	NA	proposal of potential OECMs	NA	NA	-	Quick screening exercise
Other sources - References search		#34	CS141	NA	NA	NA	NA	NA	NA	NA	NA	NA	NA	NA	Asia	Lebanon	Marine	Sub-national	Lebanese area-based fisheries management tools (Pilot measure to limit bycatch and illegal)	Fisheries	Limit bycatch and illegal fishing	Ancillary	-	1	NA	NA	NA	NA	NA	NA	NA	NA	NA	NA	NA	proposal of potential OECMs	NA	NA	-	Quick screening exercise
Other sources - References search		#34	CS142	NA	NA	NA	NA	NA	NA	NA	NA	NA	NA	NA	Asia	Lebanon	Marine	Sub-national	Lebanese area-based fisheries management tools (Batroun Conserved Area)	Fisheries	-	Ancillary	-	1	NA	NA	NA	NA	NA	NA	NA	NA	NA	NA	NA	proposal of potential OECMs	NA	NA	-	Quick screening exercise
Other sources - References search		#34	CS143	NA	NA	NA	NA	NA	NA	NA	NA	NA	NA	NA	-	-	Marine	-	Eratosthenes seamount	Fisheries	-	-	-	1	NA	NA	NA	NA	NA	NA	NA	NA	NA	NA	NA	proposal of potential OECMs	NA	NA	-	Quick screening exercise
Other sources - References search		#34	CS144	NA	NA	NA	NA	NA	NA	NA	NA	NA	NA	NA	-	-	Marine	-	Finike submarine mountains	Fisheries	-	-	-	1	NA	NA	NA	NA	NA	NA	NA	NA	NA	NA	NA	proposal of potential OECMs	NA	NA	-	Quick screening exercise
Other sources - References search		#34	CS145	NA	NA	NA	NA	NA	NA	NA	NA	NA	NA	NA	-	-	Marine	-	Palmahim Disturbance Cold Water Coral Gardens and Cold Seeps (proposed FRA)	Fisheries	-	-	-	1	NA	NA	NA	NA	NA	NA	NA	NA	NA	NA	NA	proposal of potential OECMs	NA	NA	-	Quick screening exercise
Other sources - References search		#34	CS146	NA	NA	NA	NA	NA	NA	NA	NA	NA	NA	NA	Africa	Tunisia	Marine	-	Areas where clams are collected by women in Tunisia	Fisheries	-	-	-	1	NA	NA	NA	NA	NA	NA	NA	NA	NA	NA	NA	proposal of potential OECMs	NA	NA	-	Quick screening exercise
Other sources - References search		#35	NA	IUCN World Commission on Protected Areas	Case Studies on Existing and Potential OECMs Categorised by Type of Resource Use (Terrestrial and Marine)	2022	IUCN-WCPA	-	-	-	https://www.iucn.org/resources/file/case-studies-existing-and-potential-oecms-categorised-type-resource-use-terrestrial	Grey literature	Compilation of case studies	English	ΝΑ	ΝΑ	ΝΑ	Sub-national	ΝΑ	ΝΑ	ΝΑ	ΝΑ	ΝΑ	NA	This resource provides an overview of the diversity of OECMs with case study examples across land and sea use types to show where practitioners can begin to identify potential sites, along with the type of criteria to keep in mind.	NA	ΝΑ	NA	NA	NA	NA	ΝΑ	NA	NA	NA	NA	NA	NA	-	-
Other sources - References search		#35	CS147	NA	NA	NA	NA	NA	NA	NA	NA	NA	NA	NA	Asia	Indonesia	Terrestrial; Freshwater	NA	Indigenous People and Local Community Areas- Tana’ ulen Lapan River	Indigenous Peoples and Local Communities (IPLCs)	Rich in natural resources and ecosystem services of high economic and cultural value for the indigenous Dayak Kenyah people	Primary	88.21	1	NA	NA	NA	NA	NA	NA	NA	NA	NA	NA	NA	proposal of potential OECMs	NA	NA	-	-
Other sources - References search		#35	CS148	NA	NA	NA	NA	NA	NA	NA	NA	NA	NA	NA	South America	Colombia	Terrestrial; Freshwater; Marine	NA	Indigenous People and Local Community Areas - Jaba Tañiwashkaka of the Linea Negra	Indigenous Peoples and Local Communities (IPLCs)	It is a sacred site of the Kogui Indigenous people, where the Indigenous communities obtain materials such as shells and seeds.	Ancillary	2.3	1	NA	NA	NA	NA	NA	NA	NA	NA	NA	NA	NA	proposal of potential OECMs	NA	NA	-	-
Other sources - References search		#35	CS149	NA	NA	NA	NA	NA	NA	NA	NA	NA	NA	NA	Asia	Philippines	Terrestrial	NA	Indigenous People and Local Community Areas - Mount Candalaga Dumut ICCA	Indigenous Peoples and Local Communities (IPLCs)	The community has multiple objectives, including biodiversity conservation, but cultural/traditional preservation, supporting traditional livelihoods, and maintaining and enhancing natural resources are the primary goal.	Primary	168	1	NA	NA	NA	NA	NA	NA	NA	NA	NA	NA	NA	proposal of potential OECMs	NA	NA	-	-
Other sources - References search		#35	CS150	NA	NA	NA	NA	NA	NA	NA	NA	NA	NA	NA	Asia	India	Terrestrial; Freshwater	NA	Indigenous People and Local Community Areas - Apatani Landscape in the Ziro Valley	Indigenous Peoples and Local Communities (IPLCs)	Apatani tribe practices their unique paddy and pisciculture, which comprises rice cultivation and fish culture, based on traditional knowledge	Ancillary	3.2	1	NA	NA	NA	NA	NA	NA	NA	NA	NA	NA	NA	proposal of potential OECMs	NA	NA	-	-
Other sources - References search		#35	CS151	NA	NA	NA	NA	NA	NA	NA	NA	NA	NA	NA	Asia	Bangladesh	Terrestrial	NA	Indigenous People and Local Community Areas - Village Common Forests	Indigenous Peoples and Local Communities (IPLCs)	Indigenous people of Chittagong Hill Tracts have been conserving small patches of forest near their villages mainly for water, bamboo, and minor forest products. These small forests are known as VCFs.	Primary	121.41	1	NA	NA	NA	NA	NA	NA	NA	NA	NA	NA	NA	proposal of potential OECMs	NA	NA	-	-
Other sources - References search		#35	CS152	NA	NA	NA	NA	NA	NA	NA	NA	NA	NA	NA	Africa	Kenya	Terrestrial	NA	Indigenous People and Local Community Areas- -Daasanach Pastoral ICCAs	Indigenous Peoples and Local Communities (IPLCs)	The Daasanach are a group of indigenous people in Kenya with important pastoral ICCAs that are deeply embedded in their society and culture.	Ancillary	-	1	NA	NA	NA	NA	NA	NA	NA	NA	NA	NA	NA	proposal of potential OECMs	NA	NA	-	-
Other sources - References search		#35	CS153	NA	NA	NA	NA	NA	NA	NA	NA	NA	NA	NA	Oceania/Australia	Solomon Islands	Terrestrial; Freshwater	NA	Indigenous People and Local Community Areas - Zaira Resource Management Area	Indigenous Peoples and Local Communities (IPLCs)	Zaira Resource Management Area (ZRMA) is a community-governed conservation area. The efforts of the indigenous Zaira community have conserved a large and intact watershed, representing the largest area of intact primary forest in the Marovo Lagoon.	Primary	51.5	1	NA	NA	NA	NA	NA	NA	NA	NA	NA	NA	NA	proposal of potential OECMs	NA	NA	-	-
Other sources - References search		#35	CS154	NA	NA	NA	NA	NA	NA	NA	NA	NA	NA	NA	Africa	Kenya	Terrestrial	NA	Private Land with Conservation Aims - Wildlife Conservancies	Other: Private sector (Private lands)	Wildlife Conservation	Primary	11 per cent of Kenya’s land surface=11%*569140=62605.4	1	NA	NA	NA	NA	NA	NA	NA	NA	NA	NA	NA	proposal of potential OECMs	NA	NA	-	-
Other sources - References search		#35	CS155	NA	NA	NA	NA	NA	NA	NA	NA	NA	NA	NA	Asia	Philippines	Terrestrial; Marine	NA	Private Land with Conservation Aims - Danjugan Island	Other: Private sector (Private lands)	Danjugan Island was purchased in 1994 through the efforts of the Philippine Reef and Rainforest Conservation Foundation Inc. (PRRCFI) and the World Land Trust for its potential as a biodiversity conservation site and to protect it from being exploited.	Primary	0.43	1	NA	NA	NA	NA	NA	NA	NA	NA	NA	NA	NA	proposal of potential OECMs	NA	NA	-	-
Other sources - References search		#35	CS156	NA	NA	NA	NA	NA	NA	NA	NA	NA	NA	NA	Asia	India	Terrestrial	NA	Private Land with Conservation Aims - Gadoli and Manda Khal Fee Simple Estates	Other: Private sector (Private lands)	Prevent further degradation	Primary	4.5	1	NA	NA	NA	NA	NA	NA	NA	NA	NA	NA	NA	proposal of potential OECMs	NA	NA	-	-
Other sources - References search		#35	CS157	NA	NA	NA	NA	NA	NA	NA	NA	NA	NA	NA	Asia	India	Terrestrial	NA	Private Land with Conservation Aims - The Jabarkhet Nature Reserve	Other: Private sector (Private lands)	Protect the forest from illegal activities and to develop local livelihoods through eco-tourism and promoting conservation awareness.	Primary	0.44	1	NA	NA	NA	NA	NA	NA	NA	NA	NA	NA	NA	proposal of potential OECMs	NA	NA	-	-
Other sources - References search		#35	CS158	NA	NA	NA	NA	NA	NA	NA	NA	NA	NA	NA	Asia	India	Terrestrial; Freshwater	NA	Private Land with Conservation Aims - Godrej’s Pirojshanagar Mangroves	Other: Private sector (Private lands)	Home to mangroves and open forest, which provide essential ecosystem services such as carbon sequestration, defence against natural disasters, and habitat to many flora and fauna.	Primary	12.75	1	NA	NA	NA	NA	NA	NA	NA	NA	NA	NA	NA	proposal of potential OECMs	NA	NA	-	-
Other sources - References search		#35	CS159	NA	NA	NA	NA	NA	NA	NA	NA	NA	NA	NA	Asia	India	Terrestrial	NA	Private Land with Conservation Aims -SAI (Save Animals Initiative) Sanctuary	Other: Private sector (Private lands)	Aim of protecting the biodiversity found within the area	Primary	1.21	1	NA	NA	NA	NA	NA	NA	NA	NA	NA	NA	NA	proposal of potential OECMs	NA	NA	-	-
Other sources - References search		#35	CS160	NA	NA	NA	NA	NA	NA	NA	NA	NA	NA	NA	Asia	India	Terrestrial	NA	Natural or Restored Parks - Aravalli Biodiversity Park	Forestry; Other: NGOs	This was was previously an abandoned mining site that was transformed into a lush green forest in 10 years.	Primary	1.586	1	NA	NA	NA	NA	NA	NA	NA	NA	NA	NA	NA	proposal of potential OECMs	NA	NA	-	-
Other sources - References search		#35	CS161	NA	NA	NA	NA	NA	NA	NA	NA	NA	NA	NA	South America	Colombia	Terrestrial	NA	Natural or Restored Parks - Andakí Municipal Natural Park	Public sector	Secure the provision of key ecosystem services and maintain sites of cultural and historical significance	Primary	268.12	1	NA	NA	NA	NA	NA	NA	NA	NA	NA	NA	NA	proposal of potential OECMs	NA	NA	-	-
Other sources - References search		#35	CS162	NA	NA	NA	NA	NA	NA	NA	NA	NA	NA	NA	North America	Canada	Terrestrial; Freshwater	NA	Natural or Restored Parks - Colonel Samuel Smith Park	Environmental sector	It is a shoreline and aquatic habitat restoration project under the Toronto and Region Conservation Authority’s Lake Ontario waterfront programme. This park is also a designated Toronto Bird Sanctuary.	Primary	0.78	1	NA	NA	NA	NA	NA	NA	NA	NA	NA	NA	NA	proposal of potential OECMs	NA	NA	-	-
Other sources - References search		#35	CS163	NA	NA	NA	NA	NA	NA	NA	NA	NA	NA	NA	North America	Canada	Terrestrial; Freshwater	NA	Natural or Restored Parks- Morris Island Conservation Area	Environmental sector	It consists of forested woodlands and wetlands and is open o visitors for recreational activities such as hiking, canoeing, skiing, and fishing.	Primary	0.47	1	NA	NA	NA	NA	NA	NA	NA	NA	NA	NA	NA	proposal of potential OECMs	NA	NA	-	-
Other sources - References search		#35	CS164	NA	NA	NA	NA	NA	NA	NA	NA	NA	NA	NA	South America	Peru	Terrestrial; Freshwater	NA	Wetlands and Floodplains - Pastaza River Wetland Complex	Environmental sector	Largest Ramsar site (wetland of international importance) in the Peruvian Amazon. The site supports a rich diversity of both permanent and seasonal wetland types, with abundant lakes and islands.	Primary	38000	1	NA	NA	NA	NA	NA	NA	NA	NA	NA	NA	NA	proposal of potential OECMs	NA	NA	-	-
Other sources - References search		#35	CS165	NA	NA	NA	NA	NA	NA	NA	NA	NA	NA	NA	Asia	India	Terrestrial; Freshwater	NA	Wetlands and Floodplains - Jagatpur Wetland	Environmental sector	The Jagatpur wetland is a small perennial waterbody. The wetland is mainly rain-fed, but underground seepage also contributes to its volume of water. It is one of the best birding sites in Bihar in the Gangetic floodplains.	Primary	0.4	1	NA	NA	NA	NA	NA	NA	NA	NA	NA	NA	NA	proposal of potential OECMs	NA	NA	-	-
Other sources - References search		#35	CS166	NA	NA	NA	NA	NA	NA	NA	NA	NA	NA	NA	Asia	India	Terrestrial; Freshwater	NA	Wetlands and Floodplains - Kadwa Kosi Floodplains	Indigenous Peoples and Local Communities (IPLCs); Environmental sector	These floodplains are a community conserved area that function as a breeding and foraging ground for the Greater Adjutant Stork and many other birds.	Primary	16	1	NA	NA	NA	NA	NA	NA	NA	NA	NA	NA	NA	proposal of potential OECMs	NA	NA	-	-
Other sources - References search		#35	CS167	NA	NA	NA	NA	NA	NA	NA	NA	NA	NA	NA	Asia	Bangladesh	Marine; Terrestrial	NA	Marine Conservation Areas - Blue Belt OECM	Environmental sector; Fisheries	Connects areas near the “Swatch of No Ground” MPA and the Nijhum Dwip MPA as well as five terrestrial protected areas.	Primary	2700	1	NA	NA	NA	NA	NA	NA	NA	NA	NA	NA	NA	proposal of potential OECMs	NA	NA	-	-
Other sources - References search		#35	CS168	NA	NA	NA	NA	NA	NA	NA	NA	NA	NA	NA	North America	Canada	Marine	NA	Marine Conservation Areas - Lophelia Coral Conservation Area	Fisheries	Protect the rare Lophelia pertusa coral reef	Primary	15	1	NA	NA	NA	NA	NA	NA	NA	NA	NA	NA	NA	proposal of potential OECMs	NA	NA	-	-
Other sources - References search		#35	CS169	NA	NA	NA	NA	NA	NA	NA	NA	NA	NA	NA	North America	Canada	Marine	NA	Marine Conservation Areas - Disko Fan Conservation Area	Fisheries	It is a marine refuge, identified as an Ecologically and Biologically Significant Area (EBSA) in 2011 based on oceanographic characteristics and its ability to provide overwintering habitat for narwhals and support other marine species.	Primary	7485	1	NA	NA	NA	NA	NA	NA	NA	NA	NA	NA	NA	proposal of potential OECMs	NA	NA	-	-
Other sources - References search		#35	CS170	NA	NA	NA	NA	NA	NA	NA	NA	NA	NA	NA	North America	Canada	Marine	NA	Fishing Refugia and Closure Zones - Strait of Georgia Glass Sponge Reef Fishing Closures	Fisheries	Protect nine glass sponge reefs in the Strait of Georgia, off the southern coast of British Columbia	Primary	51	1	NA	NA	NA	NA	NA	NA	NA	NA	NA	NA	NA	proposal of potential OECMs	NA	NA	-	-
Other sources - References search		#35	CS171	NA	NA	NA	NA	NA	NA	NA	NA	NA	NA	NA	South America	Colombia	Marine	NA	Fishing Refugia and Closure Zones - Traditional Fishing Exclusive Zones	Fisheries; Traditional/ customary management	Promote the recovery of fishing along the coast and improve the livelihoods of fishers and their families	Ancillary	1000	1	NA	NA	NA	NA	NA	NA	NA	NA	NA	NA	NA	proposal of potential OECMs	NA	NA	-	-
Other sources - References search		#35	CS172	NA	NA	NA	NA	NA	NA	NA	NA	NA	NA	NA	North America	Mexico	Marine	NA	Fishing Refugia and Closure Zones - Fishing Refuge Areas in Akumal, Quintana Roo	Fisheries	Fishing refuge area in marine waters under federal jurisdiction was issued for the conservation of several species	Primary	9.88	1	NA	NA	NA	NA	NA	NA	NA	NA	NA	NA	NA	proposal of potential OECMs	NA	NA	-	-
Other sources - References search		#35	CS173	NA	NA	NA	NA	NA	NA	NA	NA	NA	NA	NA	Asia	Indonesia	Terrestrial	NA	Production Landscapes Managed for Conservation - Hutan Harapan Ecosystem Restoration Concession	Environmental sector; Forestry	Ecosystem Restoration Concession to conserve the rainforest in Sumatra	Primary	980	1	NA	NA	NA	NA	NA	NA	NA	NA	NA	NA	NA	proposal of potential OECMs	NA	NA	-	-
Other sources - References search		#35	CS174	NA	NA	NA	NA	NA	NA	NA	NA	NA	NA	NA	South America	Colombia	Terrestrial	NA	Production Landscapes Managed for Conservation - Civil Society Natural Reserve “El Silencio”	Other: Private sector (Private lands)	Natural reserve is owned by a family interested in conserving the Andean forest, as well as producing milk under good environmental practices (this reserve is currently recognised by the cattle group of friendly milk production)	Primary	1.18	1	NA	NA	NA	NA	NA	NA	NA	NA	NA	NA	NA	proposal of potential OECMs	NA	NA	-	-
Other sources - References search		#35	CS175	NA	NA	NA	NA	NA	NA	NA	NA	NA	NA	NA	Europe	Spain	Terrestrial	NA	Production Landscapes Managed for Conservation - Recovered Chestnut Orchard Forests in Asturias	Indigenous Peoples and Local Communities (IPLCs); Other: Public sector (regional government)	Chestnut orchards benefit local communities with many goods and services, such as chestnut fruits, wood, and agro-forestry grazing areas. Their strategic position in the landscape often helps with local climate regulation, erosion protection, water purification, and biodiversity protection	Secondary	0.48	1	NA	NA	NA	NA	NA	NA	NA	NA	NA	NA	NA	proposal of potential OECMs	NA	NA	-	-
Other sources - References search		#35	CS176	NA	NA	NA	NA	NA	NA	NA	NA	NA	NA	NA	Africa	South Africa	Terrestrial	NA	Sustainable Community Pastures - Dixie Community Rangelands	Indigenous Peoples and Local Communities (IPLCs)	The community primarily uses this land for grazing cattle using ecologically conscious methods, with the aim to support their livestock and livelihoods. Conserving endangered species and promoting ecological connectivity are also their secondary aims	Secondary	13.29	1	NA	NA	NA	NA	NA	NA	NA	NA	NA	NA	NA	proposal of potential OECMs	NA	NA	-	-
Other sources - References search		#35	CS177	NA	NA	NA	NA	NA	NA	NA	NA	NA	NA	NA	North America	Canada	Terrestrial	NA	Conserved Sections of Military Reserves - Canadian Forces Base Shilo, Manitoba	Defense	Military training area that has certain parts with primarily natural habitats that are relatively undisturbed	Ancillary	230.61	1	NA	NA	NA	NA	NA	NA	NA	NA	NA	NA	NA	proposal of potential OECMs	NA	NA	-	-
Other sources - References search		#35	CS178	NA	NA	NA	NA	NA	NA	NA	NA	NA	NA	NA	Oceania/Australia	Australia	Terrestrial	NA	Conserved Sections of Military Reserves - Bradfield Field Training Area, Northern Territory	Defense	It is primarily for military training activities, but also supports the protection and enhancement of natural values through both passive and deliberate management.	Secondary	8700	1	NA	NA	NA	NA	NA	NA	NA	NA	NA	NA	NA	proposal of potential OECMs	NA	NA	-	-
Other sources - References search		#35	CS179	NA	NA	NA	NA	NA	NA	NA	NA	NA	NA	NA	Europe	UK	Marine	NA	Historic Wreck Sites - Scapa Flow	Culture	Important cultural and heritage sites for the warship wrecks and war graves from the First and Second World Wars. It is also a scuba diving location for those who wish to explore these wrecks.	Ancillary	324.5	1	NA	NA	NA	NA	NA	NA	NA	NA	NA	NA	NA	proposal of potential OECMs	NA	NA	-	-
Other sources - References search		#36	NA	Santamaria, Marcela, Areiza Alexandra, Matallana Clara, Solano, Clara & Galán Sandra	Complementary conservation strategies in Colombia	2018	Humboldt Institute, Resnatur and Natura Foundation	-	-	978-958-8753-48-5 (ISBN)	http://humboldt.org.co/images/Cartilla_Conservacion_Aprobacion.pdf	Grey literature	Booklet	Spanish	NA	NA	NA	Sub-national	NA	NA	NA	NA	NA	NA	NA	NA	NA	NA	NA	NA	NA	NA	NA	NA	NA	NA	NA	NA	-	-
Other sources - References search		#36	CS180	NA	NA	NA	NA	NA	NA	NA	NA	NA	NA	NA	South America	Colombia	Terrestrial	NA	Sacred space of the Black Line Tañiwashkaka - Sierra Nevada De Santa Marta	Culture; Indigenous Peoples and Local Communities (IPLCs)	Sacred space on the black line of the Sierra Nevada de Santa Marta, in the process of cultural and natural recovery. This contains the raw materials for the material and spiritual work (shells, seeds, fibers, among others) carried out by the mamos and other members of the indigenous communities of the region.	Primary	10	1	NA	NA	NA	NA	NA	NA	NA	NA	NA	NA	NA	proposal of potential OECMs	NA	NA	-	-
Other sources - References search		#36	CS181	NA	NA	NA	NA	NA	NA	NA	NA	NA	NA	NA	South America	Colombia	Marine	NA	Exclusive artisan fishing areas (ZEPA) of the North Coast of Choco	Fisheries	It is intended for artisanal fishing by local fishing communities in this region and its two main conservation objectives focus on the recovery and conservation of the fishing resource and on improving the quality of life of fishermen and their communities.	Primary	-	1	NA	NA	NA	NA	NA	NA	NA	NA	NA	NA	NA	proposal of potential OECMs	NA	NA	-	-
Other sources - References search		#36	CS182	NA	NA	NA	NA	NA	NA	NA	NA	NA	NA	NA	South America	Colombia	Freshwater	NA	Reciprocal Agreement for Water (ARA)	Environmental sector	This initiative works under a payment for environmental services (PSA) scheme, in order to find solutions and alternatives to water quality and regulation problems.	Primary	5.61	1	NA	NA	NA	NA	NA	NA	NA	NA	NA	NA	NA	proposal of potential OECMs	NA	NA	-	-
Other sources - References search		#36	CS183	NA	NA	NA	NA	NA	NA	NA	NA	NA	NA	NA	South America	Colombia	Terrestrial	NA	Green area of public interest and area Municipal Cultural preservation and ecological: Cerro Sancancio (Manizales)	Environmental sector	It was defined as a green area of public interest through a municipal agreement (107 of 1995) and as a municipal area of cultural and ecological preservation	Primary	0.74	1	NA	NA	NA	NA	NA	NA	NA	NA	NA	NA	NA	proposal of potential OECMs	NA	NA	-	-
Other sources - References search		#36	CS184	NA	NA	NA	NA	NA	NA	NA	NA	NA	NA	NA	South America	Colombia	Terrestrial	NA	Protective ground: Morron property of the Municipality of La Celia (Risaralda)	Environmental sector	This property was acquired for the conservation of water resources. It is an area whose main objective is the conservation of the basins that supply rural aqueducts.	Primary	0.3	1	NA	NA	NA	NA	NA	NA	NA	NA	NA	NA	NA	proposal of potential OECMs	NA	NA	-	-
Other sources - References search		#36	CS185	NA	NA	NA	NA	NA	NA	NA	NA	NA	NA	NA	South America	Colombia	Terrestrial	NA	Core of natural reserves of civil society located in the west of the Bogota Sabana	Environmental sector	The conservation of biodiversity and the recovery of springs and streams.	Primary	10	1	NA	NA	NA	NA	NA	NA	NA	NA	NA	NA	NA	proposal of potential OECMs	NA	NA	-	-
Other sources - Stakeholders/ Experts		#37	NA	EBCD-European Bureau for Conservation and Development	Understanding OECMs to achieve the 30 by 30 target - EBCD Workshop on Fisheries-OECMs	2023	EBCD-European Bureau for Conservation and Development	In the framework of Natura 2000 Biogeographical Process in the Marine Regions initiated by DG ENV (European Commission), EBCD organised a Workshop on Fishery Other Effective Conservation Measures (OECMs) on 29 September. Indeed, the EU Biodiversity Strategy sets the target to legally protect a minimum of 30% of the EU’s Sea area of which 10% must be strictly protected by 2030. Following its endor…	-	-	https://ebcd.org/wp-content/uploads/2023/11/Report-EBCD-Fishery-OECMs-Workshop-final-29.9.2023.pdf	Grey literature	Report	English	NA	NA	NA	Various levels	Fisheries OECMs case studies	NA	NA	NA	NA	NA	Four case studies (UK, France, GFCM) were presented and a quick-screening process applied to them in order to identify them as potential OECMs candidate or not. The purpose was to use them as examples to better understand the screening and identification processes. The identification process is not precisely defined in the Decision 14/8 and each State or Legitimate authority might organize it as …	NA	NA	NA	NA	NA	NA	NA	NA	NA	NA	NA	NA	NA	-	-
Other sources - Stakeholders/ Experts		#37	CS186	NA	NA	NA	NA	NA	NA	NA	NA	NA	NA	NA	Europe	United Kingdom	Marine	Sub-national	Northwestern North Sea Sandeel Fishery Closure in UK waters North Sea Sandeel Fishery Closure in UK waters	Fisheries	A precautionary closure of the area as a technical measure for the protection of juveniles of marine organisms, although the primary purpose of the closure was intended to benefit seabirds.	Primary	-	1	Application of the CBD criteria to the case study	Yes	Qualitative	Expert-based knowledge; Literature review	Synthesis of data without analysis	-	The expert applied CBD criteria to the case study: Criterion A: Not a protected area => Yes in areas outside the MPAs. Criterion B: The area is governed and managed => Yes. Criterion C: Achieves sustained and effective contribution to in situ conservation of biodiversity => The expert explained that it is difficult to determine the level of evidence to justify conservation biodiversity as there i…	Mixed	Yes	It is difficult to determine the level of evidence to justify conservation biodiversity and associated ecosystem services	It is best benefit to recognize the area as a biodiversity measure and not only as a fishery measure as fisheries and biodiversity measures can be compatible. If it is recognized as an OECM, it will count in the target and an OECM label may have an impact on the fishing industry to improve their impact. OECMs and MPAs are not mutually exclusive. An OECM can be an MPA but not the other way around.…	assessment of potential OECMs	not a PA, Governance and Management, sustained and effective in situ conservation of biodiversity, associated ecosystm servies and relevant values	A,B,C,D	-	-
Other sources - Stakeholders/ Experts		#37	CS187	NA	NA	NA	NA	NA	NA	NA	NA	NA	NA	NA	Europe	France	Marine	Sub-national	Paimpol box (Brittany – France)	Fisheries	It is a tool that is part of French regulation having as an objective the preservation of fish stocks.	Ancillary	-	1	A screening tool was used which was developed in collaboration with IUCN based on a combination of four resources: (1) IUCN Guidelines (2019); (2) the standard "step-by-step" site evaluation tool in its working version; (3) the first table in Canada's evaluation tool; and (4) the form of the report on the screening exercise carried out by South Africa. The objective was not only to answer the que…	Yes	Qualitative	Expert-based knowledge; Literature review	Synthesis of data without analysis	-	C1. Out of MPA: SW part integrated in Natura 2000 site; C2. Geography: Clearly delimited (ministerial decree and navigation documents); Q3. Governance: Responsible authorities known: Prefect and Ministry (governance category “State”); Q4. Management: All fisheries are banned except the longliners. The efficiency of the controls is difficult to evaluate. Activities outside of fisheries are not dir…	Mixed	Yes	Further research on what was going on before the identification of the area as an OECM should occur.	The results of this screening showed a potential correspondence between this box and an OECM. Changes have to be made to screening to ensure it is effective and clarifications have to be made to ensure it is operational. There is no recognition procedure for OECMs in place in France yet.	assessment of potential OECMs	out of MPA, Geography, Governance, Management, Conservation, Long-term, Aichitarget 11	A,B,C	-	-
Other sources - Stakeholders/ Experts		#37	CS188	NA	NA	NA	NA	NA	NA	NA	NA	NA	NA	NA	Europe; Asia; Africa	Territorial waters of Med countries and mostly in ABNJ	Marine	Multi-national	The 1000 meters Fishing Restriction Area (FRA)	Fisheries	Management of demersal and deep-water species, establishing a de facto permanent Fisheries Restricted Area closing any bottom-contacting fishing by dredges or trawls in the whole Mediterranean Sea below 1000m	Ancillary	-	1	The area was assessed agianst the following criteria in both the whole FRA (>1000m) and within 12 nm: 1. Geographically defined space, 2. Recognised as PA, 3. Has a legitimate governance authority, 4. Contributes to in-situ biodiversity conservation, 5. Any existing or anticipated threats, 6. any monitoring, 7. supports ecosystem services	Yes	Qualitative	Expert-based knowledge; Literature review	Synthesis of data without analysis	-	A. Whole FRA (>1000m)=> C1. Geographically defined space: Yes, C2. Recognised as PA: No, but possible overlaps with MPAs and EBSAs, C3. Has a legitimate governance authority: Yes, GFCM, C4. Contributes to in-situ biodiversity conservation: Yes, according to the 2004 report by IUCN and WWF, C5. Any existing or anticipated threats: Yes, currently and potentially climate change, chemical and plastic…	Mixed	Yes	-	Such a Mediterranean-wide fishery-OECM would be challenging without management and monitoring, even though satellites would help. More possibilities may exist for parts within the 12 miles zone, as fishery-OECMs. Other smaller areas within the 1000 m FRA could be considered as potential OECMs; for example, the areas of the FRA overlapping with EBSAs, sea mounts and their summits, mud volcanoes an…	assessment of potential OECMs	Geographically defined space, Recognised as PA, Has a legitimate governance authority, Contributes to in-situ biodiversity conservation, Any existing or anticipated threats, Any monitoring, Supports ecosystem services	A,B,C,D	-	-
Other sources - Stakeholders/ Experts		#37	CS189	NA	NA	NA	NA	NA	NA	NA	NA	NA	NA	NA	Europe	Croatia	Marine	Sub-national	The Velebit channel demersal fishing ban (Croatia)	Fisheries	Area managed by the EU regulations/ nursery area for pilchard, anchovy, hake, Norway lobster, common sole, angler fish, and smooth-hound shark	Ancillary	-	1	The area was tested by using a screening tool developed in collaboration with IUCN based on a combination of four resources: (1) IUCN Guidelines (2019); (2) the standard "step-by-step" site evaluation tool in its working version; (3) the first table in Canada's evaluation tool; and (4) the form of the report on the screening exercise carried out by South Africa. The objective was not only to answ…	Yes	Qualitative	Expert-based knowledge; Literature review	Synthesis of data without analysis	-	The expert explained that the FAO/GFCM meeting concluded that the area is geographically defined. It is not an MPA, but it overlaps with Natura 2000 MPA areas created to protect reefs and seagrass. However, the OECM could easily be delineated to avoid double counting. The area is managed by the Croatian Ministry of Agriculture. It contributes to conservation benefits and supports ecosystem functi…	Mixed	Yes	-	The area would be a good potential fishery-OECM, worth a full evaluation.	assessment of potential OECMs	Geographically defined space, Recognised as PA, Has a legitimate governance authority, Contributes to in-situ biodiversity conservation, Any existing or anticipated threats, Any monitoring, Supports ecosystem services	A,B,C,D	-	-
Other sources - References search		#38	NA	IUCN	MEETING SUMMARY NATIONAL WORKSHOP REVIEWING THE POTENTIAL AND WAY FORWARD FOR OECMS IN VIETNAM HANOI, JUNE 30, 2023	2023	IUCN	-	-	-	https://www.iucn.org/sites/default/files/2023-09/oecm-technical-workshop-june-2023-report-final-11sept23.pdf	Grey literature	Meeting summary	English	NA	NA	NA	Sub-national	NA	NA	NA	NA	NA	NA	NA	NA	NA	NA	NA	NA	NA	NA	NA	NA	NA	NA	NA	NA	-	-
Other sources - References search		#38	CS190	NA	NA	NA	NA	NA	NA	NA	NA	NA	NA	NA	Asia	Vietnam	Freshwater	NA	Dau Tieng Hydropower reservoir	Utilities	-	-	-	1	NA	NA	NA	NA	NA	NA	NA	NA	NA	NA	NA	proposal of potential OECMs	NA	NA	-	-
Other sources - References search		#38	CS191	NA	NA	NA	NA	NA	NA	NA	NA	NA	NA	NA	Asia	Vietnam	Freshwater	NA	Thac Ba Hydropower reservoir	Utilities	-	-	-	1	NA	NA	NA	NA	NA	NA	NA	NA	NA	NA	NA	proposal of potential OECMs	NA	NA	-	-
Other sources - References search		#38	CS192	NA	NA	NA	NA	NA	NA	NA	NA	NA	NA	NA	Asia	Vietnam	Freshwater	NA	Thac Mo Hydropower reservoir	Utilities	-	-	-	1	NA	NA	NA	NA	NA	NA	NA	NA	NA	NA	NA	proposal of potential OECMs	NA	NA	-	-
Other sources - References search		#38	CS193	NA	NA	NA	NA	NA	NA	NA	NA	NA	NA	NA	Asia	Vietnam	Freshwater	NA	Dong Nai Hydropower reservoir	Utilities	-	-	-	1	NA	NA	NA	NA	NA	NA	NA	NA	NA	NA	NA	proposal of potential OECMs	NA	NA	-	-
Other sources - References search		#38	CS194	NA	NA	NA	NA	NA	NA	NA	NA	NA	NA	NA	Asia	Vietnam	Freshwater	NA	Pleiku Krong Hydropower reservoir	Utilities	-	-	-	1	NA	NA	NA	NA	NA	NA	NA	NA	NA	NA	NA	proposal of potential OECMs	NA	NA	-	-
Other sources - References search		#38	CS195	NA	NA	NA	NA	NA	NA	NA	NA	NA	NA	NA	Asia	Vietnam	Freshwater	NA	Bung Binh Thien	Other: Private sector (Private lands)	-	-	-	1	NA	NA	NA	NA	NA	NA	NA	NA	NA	NA	NA	proposal of potential OECMs	NA	NA	-	-
Other sources - References search		#38	CS196	NA	NA	NA	NA	NA	NA	NA	NA	NA	NA	NA	Asia	Vietnam	Freshwater	NA	Bang Lang Stork Sanctuary	Other: Private sector (Private lands)	-	-	-	1	NA	NA	NA	NA	NA	NA	NA	NA	NA	NA	NA	proposal of potential OECMs	NA	NA	-	-
Other sources - References search		#38	CS197	NA	NA	NA	NA	NA	NA	NA	NA	NA	NA	NA	Asia	Vietnam	Freshwater	NA	Vam Ho Bird Sanctuary	Other: Private sector (Private lands)	-	-	-	1	NA	NA	NA	NA	NA	NA	NA	NA	NA	NA	NA	proposal of potential OECMs	NA	NA	-	-
Other sources - References search		#38	CS198	NA	NA	NA	NA	NA	NA	NA	NA	NA	NA	NA	Asia	Vietnam	Terrestrial	NA	Protection forests	Environmental sector	-	-	-	1	NA	NA	NA	NA	NA	NA	NA	NA	NA	NA	NA	proposal of potential OECMs	NA	NA	-	-
Other sources - References search		#38	CS199	NA	NA	NA	NA	NA	NA	NA	NA	NA	NA	NA	Asia	Vietnam	Terrestrial	NA	High biodiversity forests managed by communities	Indigenous Peoples and Local Communities (IPLCs)	-	-	-	1	NA	NA	NA	NA	NA	NA	NA	NA	NA	NA	NA	proposal of potential OECMs	NA	NA	-	-
Other sources - References search		#38	CS200	NA	NA	NA	NA	NA	NA	NA	NA	NA	NA	NA	Asia	Vietnam	Terrestrial	NA	Natural forests managed by State Forest Companies	Forestry; Other: Private sector	-	-	-	1	NA	NA	NA	NA	NA	NA	NA	NA	NA	NA	NA	proposal of potential OECMs	NA	NA	-	-
Other sources - References search		#38	CS201	NA	NA	NA	NA	NA	NA	NA	NA	NA	NA	NA	Asia	Vietnam	Marine	NA	Provincial fisheries protection areas	Other: Public sector (provincial authorities)	-	-	-	1	NA	NA	NA	NA	NA	NA	NA	NA	NA	NA	NA	proposal of potential OECMs	NA	NA	-	-
Other sources - References search		#38	CS202	NA	NA	NA	NA	NA	NA	NA	NA	NA	NA	NA	Asia	Vietnam	Freshwater	NA	Lang Co lagoon	-	-	-	-	1	NA	NA	NA	NA	NA	NA	NA	NA	NA	NA	NA	proposal of potential OECMs	NA	NA	-	-
Other sources - References search		#38	CS203	NA	NA	NA	NA	NA	NA	NA	NA	NA	NA	NA	Asia	Vietnam	Freshwater	NA	Thuy Trieu lagoon	-	-	-	-	1	NA	NA	NA	NA	NA	NA	NA	NA	NA	NA	NA	proposal of potential OECMs	NA	NA	-	-
Other sources - References search		#38	CS204	NA	NA	NA	NA	NA	NA	NA	NA	NA	NA	NA	Asia	Vietnam	Freshwater	NA	Thi Nai lagoon	-	-	-	-	1	NA	NA	NA	NA	NA	NA	NA	NA	NA	NA	NA	proposal of potential OECMs	NA	NA	-	-
Other sources - References search		#38	CS205	NA	NA	NA	NA	NA	NA	NA	NA	NA	NA	NA	Asia	Vietnam	Freshwater	NA	Cu Mong lagoon	-	-	-	-	1	NA	NA	NA	NA	NA	NA	NA	NA	NA	NA	NA	proposal of potential OECMs	NA	NA	-	-
Other sources - References search		#38	CS206	NA	NA	NA	NA	NA	NA	NA	NA	NA	NA	NA	Asia	Vietnam	Freshwater	NA	O Loan lagoon	-	-	-	-	1	NA	NA	NA	NA	NA	NA	NA	NA	NA	NA	NA	proposal of potential OECMs	NA	NA	-	-
Other sources - References search		#38	CS207	NA	NA	NA	NA	NA	NA	NA	NA	NA	NA	NA	Asia	Vietnam	Marine	NA	Nam Du Sea grass bed	-	-	-	-	1	NA	NA	NA	NA	NA	NA	NA	NA	NA	NA	NA	proposal of potential OECMs	NA	NA	-	-
Other sources - References search		#38	CS208	NA	NA	NA	NA	NA	NA	NA	NA	NA	NA	NA	Asia	Vietnam	Marine	NA	Van Phong Sea grass bed	-	-	-	-	1	NA	NA	NA	NA	NA	NA	NA	NA	NA	NA	NA	proposal of potential OECMs	NA	NA	-	-
Other sources - References search		#38	CS209	NA	NA	NA	NA	NA	NA	NA	NA	NA	NA	NA	Asia	Vietnam	Marine; Terrestrial	NA	Ha Coi Estuary	-	-	-	-	1	NA	NA	NA	NA	NA	NA	NA	NA	NA	NA	NA	proposal of potential OECMs	NA	NA	-	-
Other sources - References search		#38	CS210	NA	NA	NA	NA	NA	NA	NA	NA	NA	NA	NA	Asia	Vietnam	Marine; Terrestrial	NA	Cam Estuary	-	-	-	-	1	NA	NA	NA	NA	NA	NA	NA	NA	NA	NA	NA	proposal of potential OECMs	NA	NA	-	-
Other sources - References search		#38	CS211	NA	NA	NA	NA	NA	NA	NA	NA	NA	NA	NA	Asia	Vietnam	Marine; Terrestrial	NA	Gianh Estuary Cam	-	-	-	-	1	NA	NA	NA	NA	NA	NA	NA	NA	NA	NA	NA	proposal of potential OECMs	NA	NA	-	-
Other sources - References search		#38	CS212	NA	NA	NA	NA	NA	NA	NA	NA	NA	NA	NA	Asia	Vietnam	Terrestrial	NA	Cam Ranh Military area	Defense	-	-	-	1	NA	NA	NA	NA	NA	NA	NA	NA	NA	NA	NA	proposal of potential OECMs	NA	NA	-	-
Other sources - References search		#38	CS213	NA	NA	NA	NA	NA	NA	NA	NA	NA	NA	NA	Asia	Vietnam	Terrestrial	NA	Truong Sa Islands Military area	Defense	-	-	-	1	NA	NA	NA	NA	NA	NA	NA	NA	NA	NA	NA	proposal of potential OECMs	NA	NA	-	-
Other sources - References search		#38	CS214	NA	NA	NA	NA	NA	NA	NA	NA	NA	NA	NA	Asia	Vietnam	Marine; Terrestrial	NA	Six Senses Privately managed resort	Other: Private sector (Private lands)	-	-	-	1	NA	NA	NA	NA	NA	NA	NA	NA	NA	NA	NA	proposal of potential OECMs	NA	NA	-	-
Other sources - References search		#38	CS215	NA	NA	NA	NA	NA	NA	NA	NA	NA	NA	NA	Asia	Vietnam	Marine; Terrestrial	NA	Amanoi Privately managed resort	Other: Private sector (Private lands)	-	-	-	1	NA	NA	NA	NA	NA	NA	NA	NA	NA	NA	NA	proposal of potential OECMs	NA	NA	-	-
Other sources - References search		#38	CS216	NA	NA	NA	NA	NA	NA	NA	NA	NA	NA	NA	Asia	Vietnam	Marine; Terrestrial	NA	Banyan Tree Privately managed resort	Other: Private sector (Private lands)	-	-	-	1	NA	NA	NA	NA	NA	NA	NA	NA	NA	NA	NA	proposal of potential OECMs	NA	NA	-	-
Other sources - References search		#39	NA	WWF	Internal case studies for WWF Report	2022	WWF	-	-	-	https://drive.google.com/drive/folders/1b6j4kcNyoWvi1gjdJYPjw2Fz6FjWQVCl	Grey literature	Compilation of case studies	English	NA	NA	NA	Various levels	NA	NA	NA	NA	NA	NA	NA	NA	NA	NA	NA	NA	NA	NA	NA	NA	NA	NA	NA	NA	-	-
Other sources - References search		#39	CS217	Torres C., Arroyo M. E., Montecinos Y., Hernandez N.	OECM National-level Case Study | Chile	NA	NA	NA	NA	NA	NA	NA	NA	NA	South America	Chile	Marine	Sub-national	A Coastal and Marine Indigenous People Space for the protection of Guafo Island Waters (ECMPO)	Indigenous Peoples and Local Communities (IPLCs)	An area of great relevance, both culturally and in terms of biodiversity as it is a hotspot of marine mammal diversity.	Primary	2991.29	1	NA	NA	NA	NA	NA	NA	NA	NA	NA	NA	NA	proposal of potential OECMs	NA	NA	-	-
Other sources - References search		#39	CS218	NA	OECM National-level Case Study | India	NA	NA	NA	NA	NA	NA	NA	NA	NA	Asia	India	Terrestrial	Sub-national	Aravalli Biodiversity Park, Haryana: India’s first OECM	Forestry; Other: NGOs	An NGO comprising of concerned citizens, IamGurgaon (IAG), took up the initiative of ecological restoration of the area by developing it into a Biodiversity Park.	Primary	1.58637	1	NA	NA	NA	NA	NA	NA	NA	NA	NA	NA	NA	proposal of potential OECMs	NA	NA	-	-
Other sources - References search		#39	CS219	NA	NA	NA	NA	NA	NA	NA	NA	NA	NA	NA	Asia	India	Terrestrial	Sub-national	TVS Motor Company Nature Conservation Reserve, Tamil Nadu	Education	Maintaining the green cover and conservation of native biodiversity	Primary	0.198	1	NA	NA	NA	NA	NA	NA	NA	NA	NA	NA	NA	proposal of potential OECMs	NA	NA	-	-
Other sources - References search		#39	CS220	Matallana-Tobón C., M. Santamaria, J. Echeverri	OECM National-level Case Study | Colombia	-	-	-	-	-	-	-	-	-	South America	Colombia	Terrestrial	Sub-national	Andakí Municipal Natural Park	Other: Public sector (munincipal authorities)	The area protects genetic resources, watersheds, in situ biodiversity and the structure of the landscape. It helps preventing the expansion of extensive livestock systems and other drivers of change. It contributes to climate change adaptation and mitigation contributing to the stability of local climate, fixing carbon, stabilizing rainfall regimes among others.	Primary	268.12	1	NA	NA	NA	NA	NA	NA	NA	NA	NA	NA	NA	proposal of potential OECMs	NA	NA	-	-
Other sources - References search		#39	CS221	NA	NA	NA	NA	NA	NA	NA	NA	NA	NA	NA	South America	Colombia	-	-	La Ilusión Private Nature Reserve	-	-	-	0.44	1	NA	NA	NA	NA	NA	NA	NA	NA	NA	NA	NA	proposal of potential OECMs	NA	NA	-	-
Other sources - References search		#39	CS222	NA	NA	NA	NA	NA	NA	NA	NA	NA	NA	NA	South America	Colombia	-	-	La Reseda Private Nature Reserve	-	-	-	0.8	1	NA	NA	NA	NA	NA	NA	NA	NA	NA	NA	NA	proposal of potential OECMs	NA	NA	-	-
Other sources - References search		#39	CS223	NA	NA	NA	NA	NA	NA	NA	NA	NA	NA	NA	South America	Colombia	-	-	Salto Topacio Nature Reserve	-	-	-	0.163	1	NA	NA	NA	NA	NA	NA	NA	NA	NA	NA	NA	proposal of potential OECMs	NA	NA	-	-
Other sources - References search		#39	CS224	NA	NA	NA	NA	NA	NA	NA	NA	NA	NA	NA	South America	Colombia	Freshwater	Sub-national	Playa Rica Conservation Area	Indigenous Peoples and Local Communities (IPLCs)	Sustainability of the fishing resource through the recovery of the banks of the Putumayo River	Ancillary	4.96	1	NA	NA	NA	NA	NA	NA	NA	NA	NA	NA	NA	proposal of potential OECMs	NA	NA	-	-
Other sources - References search		#39	CS225	Andres A.P.	Philippines' Experiences and Lessons Learned in Recognizing, Identifying and Reporting OECMs	-	-	-	-	-	-	-	-	-	Asia	Philippines	-	Sub-national	Adams Wildlife Critical Habitat,	Environmental sector	Areas outside PAs that are known habitats of threatened species and designated as such based on scientific data taking into consideration species endemicity and/or richness, presence of man -made pressures/threats to the survival of wildlife living in the area, among others.	Primary	-	1	NA	NA	NA	NA	NA	NA	NA	NA	NA	NA	NA	proposal of potential OECMs	NA	NA	-	-
Other sources - References search		#39	CS226	NA	NA	NA	NA	NA	NA	NA	NA	NA	NA	NA	Asia	Philippines	-	Sub-national	Malasi Tree Park and Wildlife Sanctuary Critical Habitat,	Environmental sector	Areas outside PAs that are known habitats of threatened species and designated as such based on scientific data taking into consideration species endemicity and/or richness, presence of man -made pressures/threats to the survival of wildlife living in the area, among others.	Primary	-	1	NA	NA	NA	NA	NA	NA	NA	NA	NA	NA	NA	proposal of potential OECMs	NA	NA	-	-
Other sources - References search		#39	CS227	NA	NA	NA	NA	NA	NA	NA	NA	NA	NA	NA	Asia	Philippines	-	Sub-national	Mangatarem Critical Habitat,	Environmental sector	Areas outside PAs that are known habitats of threatened species and designated as such based on scientific data taking into consideration species endemicity and/or richness, presence of man -made pressures/threats to the survival of wildlife living in the area, among others.	Primary	-	1	NA	NA	NA	NA	NA	NA	NA	NA	NA	NA	NA	proposal of potential OECMs	NA	NA	-	-
Other sources - References search		#39	CS228	NA	NA	NA	NA	NA	NA	NA	NA	NA	NA	NA	Asia	Philippines	-	Sub-national	Cabusao Wetland Critical Habitat	Environmental sector	Areas outside PAs that are known habitats of threatened species and designated as such based on scientific data taking into consideration species endemicity and/or richness, presence of man -made pressures/threats to the survival of wildlife living in the area, among others.	Primary	-	1	NA	NA	NA	NA	NA	NA	NA	NA	NA	NA	NA	proposal of potential OECMs	NA	NA	-	-
Other sources - References search		#39	CS229	NA	NA	NA	NA	NA	NA	NA	NA	NA	NA	NA	Asia	Philippines	-	Sub-national	Dumaran Critical Habitat	Environmental sector	Areas outside PAs that are known habitats of threatened species and designated as such based on scientific data taking into consideration species endemicity and/or richness, presence of man -made pressures/threats to the survival of wildlife living in the area, among others.	Primary	-	1	NA	NA	NA	NA	NA	NA	NA	NA	NA	NA	NA	proposal of potential OECMs	NA	NA	-	-
Other sources - References search		#39	CS230	NA	NA	NA	NA	NA	NA	NA	NA	NA	NA	NA	Asia	Philippines	-	Sub-national	Carmen Critical Habitat	Environmental sector	Areas outside PAs that are known habitats of threatened species and designated as such based on scientific data taking into consideration species endemicity and/or richness, presence of man -made pressures/threats to the survival of wildlife living in the area, among others.	Primary	-	1	NA	NA	NA	NA	NA	NA	NA	NA	NA	NA	NA	proposal of potential OECMs	NA	NA	-	-
Other sources - References search		#39	CS231	NA	NA	NA	NA	NA	NA	NA	NA	NA	NA	NA	Asia	Philippines	-	Sub-national	Cleopatra ’s Need le Critical Habitat	Environmental sector	Areas outside PAs that are known habitats of threatened species and designated as such based on scientific data taking into consideration species endemicity and/or richness, presence of man -made pressures/threats to the survival of wildlife living in the area, among others.	Primary	-	1	NA	NA	NA	NA	NA	NA	NA	NA	NA	NA	NA	proposal of potential OECMs	NA	NA	-	-
Other sources - References search		#39	CS232	NA	NA	NA	NA	NA	NA	NA	NA	NA	NA	NA	Asia	Philippines	-	Sub-national	Magsaysay Critical Habitat for Hawksbill Turtle	Environmental sector	Areas outside PAs that are known habitats of threatened species and designated as such based on scientific data taking into consideration species endemicity and/or richness, presence of man -made pressures/threats to the survival of wildlife living in the area, among others.	Primary	-	1	NA	NA	NA	NA	NA	NA	NA	NA	NA	NA	NA	proposal of potential OECMs	NA	NA	-	-
Other sources - References search		#39	CS233	NA	NA	NA	NA	NA	NA	NA	NA	NA	NA	NA	Asia	Philippines	-	Sub-national	Rafflesia schadenbergiana Critical Habitat	Environmental sector	Areas outside PAs that are known habitats of threatened species and designated as such based on scientific data taking into consideration species endemicity and/or richness, presence of man -made pressures/threats to the survival of wildlife living in the area, among others.	Primary	-	1	NA	NA	NA	NA	NA	NA	NA	NA	NA	NA	NA	proposal of potential OECMs	NA	NA	-	-
Other sources - References search		#39	CS234	Vertefeuille, J.	OECM National-level Case Study | Indonesia	-	-	-	-	-	-	-	-	-	Asia	Indonesia	Terrestrial	Sub-national	Bukit Tigapuluh (“30 Hills”)	Forestry; Other: Private sector; Other: NGOs	To demonstrate that a standing forest has value and that livelihoods don’t need to depend on deforestation	Primary	385.65	1	NA	NA	NA	NA	NA	NA	NA	NA	NA	NA	NA	proposal of potential OECMs	NA	NA	-	-
Other sources - References search		#39	CS235	NA	NA	NA	NA	NA	NA	NA	NA	NA	NA	NA	Asia	Indonesia	Marine	Sub-national	Panglima Laôt or “Sea Commander”	Fisheries; Traditional/ customary management	Marine resource management	Ancillary	-	1	NA	NA	NA	NA	NA	NA	NA	NA	NA	NA	NA	proposal of potential OECMs	NA	NA	-	-
Other sources - References search		#39	CS236	NA	Canadian examples of area-based conservation measures (OECMs)	NA	NA	NA	NA	NA	NA	NA	NA	NA	North America	Canada	Terrestrial	Sub-national	CANADIAN FORCES BASE SHILO (MANITOBA)	Defense	Military training area that has certain parts with primarily natural habitats that are relatively undisturbed	Ancillary	230.61	1	NA	NA	NA	NA	NA	NA	NA	NA	NA	NA	NA	proposal of potential OECMs	NA	NA	-	-
Other sources - References search		#39	CS237	NA	NA	NA	NA	NA	NA	NA	NA	NA	NA	NA	North America	Canada	Terrestrial; Freshwater	Sub-national	SAHTU LAND USE PLAN ZONING (NORTH WEST TERRITORIES)	Indigenous Peoples and Local Communities (IPLCs)	Used by Indigenous people in ways that are aligned with their traditional practices and worldviews. Conservation zones emphasize conservation defined by community experience, traditional knowledge, and scientific information.	Primary	30384	1	NA	NA	NA	NA	NA	NA	NA	NA	NA	NA	NA	proposal of potential OECMs	NA	NA	-	-
Other sources - References search		#39	CS238	Marnewick D.	OECM National-level Case Study | South Africa	-	-	-	-	-	-	-	-	-	Africa	South Africa	Terrestrial	Sub-national	Dixie Community Conservation Area	Indigenous Peoples and Local Communities (IPLCs)	Livestock rangelands management. Improving grassland grazing and burning regimes for livestock farming, which is compatible with the conservation of the natural grasslands and savannah habitat and associated species.	Secondary	13.29	1	NA	NA	NA	NA	NA	NA	NA	NA	NA	NA	NA	proposal of potential OECMs	NA	NA	-	-
Other sources - References search		#39	CS239	NA	NA	NA	NA	NA	NA	NA	NA	NA	NA	NA	Africa	South Africa	Terrestrial	Sub-national	Wits Rural Facility	Education	Educational research purposes. The site is a Knowledge Hub for Rural Development, focusing on ecological and social research and training in the area. Conservation is a secondary management objective as the site is managed in favour of the intact natural habitat. Ancestral gravesites on the site are also protected.	Secondary	3.5	1	NA	NA	NA	NA	NA	NA	NA	NA	NA	NA	NA	proposal of potential OECMs	NA	NA	-	-
Other sources - References search		#39	CS240	Rulz L., Luege R., Rhodes A.	OECM National-level Case Study | Mexico	-	-	-	-	-	-	-	-	-	North America	Mexico	Marine	Sub-national	Networks of Fishing Refugee Zones (ZRP)	Fisheries	Conservation of ecosystems and the repopulation of commercial marine species	Ancillary	-	1	NA	NA	NA	NA	NA	NA	NA	NA	NA	NA	NA	proposal of potential OECMs	NA	NA	-	-
Other sources - References search		#39	CS241	NA	NA	NA	NA	NA	NA	NA	NA	NA	NA	NA	North America	Mexico	Terrestrial	Sub-national	Areas under Payment for Environmental Ecosystem Services supported by the Biodiversity Endowment Fund	Environmental sector	Areas of high conservation priority in Mexico’s Central Pacific region. The selection of the target regions is based on several criteria, including high endemism, opportunity to expand corridors, and relative degree of threat.	Primary	-	1	NA	NA	NA	NA	NA	NA	NA	NA	NA	NA	NA	proposal of potential OECMs	NA	NA	-	-
Other sources - References search		#39	CS242	NA	NA	NA	NA	NA	NA	NA	NA	NA	NA	NA	North America	Mexico	Terrestrial	National	179 archaeological sites	Culture	Conservation of cultural heritage	Ancillary	-	1	NA	NA	NA	NA	NA	NA	NA	NA	NA	NA	NA	proposal of potential OECMs	NA	NA	-	-
Other sources - References search		#40	NA	Sharma M. , M.K.S. Pasha, m. Nightingale, K. MacKinnon	Status of Other Effective Area-Based Conservation Measures (OECMs) in Asia. Bangkok, Thailand: IUCN Asia Regional Office.	2023	IUCN Asia Regional Office	The concept of "Other Effective Area-Based Conservation Measures" (OECMs) first appeared in 2010 in global policy, and in 2018, was formally defined through CBD Decision 14/8. OECMs were formally defined in CBD Decision 14/8 as “A geographically defined area other than a Protected Area, which is governed and managed in ways that achieve positive and sustained long-term outcomes for the in-situ co…	-	-	https://www.iucn.org/sites/default/files/2023-10/status-of-oecms-in-asia_compressed.pdf	Grey literature	Report	English	NA	NA	NA	Sub-national	NA	NA	NA	NA	NA	NA	NA	NA	NA	NA	NA	NA	NA	NA	NA	NA	NA	NA	NA	NA	-	-
Other sources - References search		#40	CS243	NA	NA	NA	NA	NA	NA	NA	NA	NA	NA	NA	Asia	China	Terrestrial	NA	Diebu County ICCAs (a collection of five ICCAs)	Indigenous Peoples and Local Communities (IPLCs); Forestry	Conserving the area’s rich biodiversity. Νo natural resource use apart from cultural uses and subsistence is permitted.	Primary	6	1	The case stydy was proposed for consideration as potential OECMs. It was screened and evaluated against the CBD OECMs criteria.	Yes	Qualitative	Expert-based knowledge	Synthesis of data without analysis	-	This case study was originally published by UNEP-WCMC. The content was provided by the custodians of this ICCA. The ICCA has been self-declared and has not been through a peer-review process to verify its status.	Unknown	Not known/ mentioned	Lack of political will to develop these Lack of understanding on the importance/relevance of OECMs Lack of knowledge on how to develop these for OECMs	-	assessment of potential OECMs	Geographical Space, not a PA, governance, managementpermanence, biodiversity value	A,B,C	-	-
Other sources - References search		#40	CS244	NA	NA	NA	NA	NA	NA	NA	NA	NA	NA	NA	Asia	China	Freshwater; Terrestrial	NA	Hala Hai Key Biodiversity Area (KBA)	Environmental sector	This site qualifies as a Key Biodiversity Area of international significance that meets the thresholds for at least one criterion described in the Global Standard for the Identification of KBAs.	Primary	418.47	1	The case stydy was proposed for consideration as potential OECMs. It was screened and evaluated against the CBD OECMs criteria.	Yes	Qualitative	Expert-based knowledge	Synthesis of data without analysis	-	It seems that this area passes the screening criteria from the IUCN WCPA site-assessment tool for an OECM (i.e., 1. The site is not a protected area (PA); 2. The site is likely to support important biodiversity values), and two additional criteria (“3. The site is a geographically defined area”; 4. “The site is confirmed to support important biodiversity values”). It meets the first criteria for …	Unknown	Not known/ mentioned	Lack of political will to develop these Lack of understanding on the importance/relevance of OECMs Lack of knowledge on how to develop these for OECMs	-	assessment of potential OECMs	Geographical Space, not a protected area, biodiversity value, threats	A,C,D	-	-
Other sources - References search		#40	CS245	NA	NA	NA	NA	NA	NA	NA	NA	NA	NA	NA	Asia	Japan	-	NA	56 potential sites were identified. Many of the identified sites are managed by private companies and represent a wide range of ecosystem types, including forests, SEPLS (Socio Ecological Production Landscapes and Seascapes), and urban green spaces.	-	-	-	-	56	NA	NA	NA	NA	NA	NA	NA	NA	NA	NA	NA	proposal of potential OECMs	NA	NA	-	-
Other sources - References search		#40	CS246	NA	NA	NA	NA	NA	NA	NA	NA	NA	NA	NA	Asia	Japan	-	NA	Nobi-Kagamida Ryokuchi-Park	Indigenous Peoples and Local Communities (IPLCs);	Restored and conserved by the local community	Primary	-	1	NA	NA	NA	NA	NA	NA	NA	NA	NA	NA	NA	proposal of potential OECMs	NA	NA	-	-
Other sources - References search		#40	CS247	NA	NA	NA	NA	NA	NA	NA	NA	NA	NA	NA	Asia	Japan	-	NA	Château Mercian Mariko Vineyard	Rural economy (Agriculture, Plantations and other rural sector, Food, drink and tobacco)	Vineyard that is rented by over a hundred local farmers and nature surveys there revealed that there are 68 insect species and 289 plant species that includes rare varieties. Beside functioning as vineyard, some conservation efforts and monitoring of species are being implemented.	Secondary	-	1	NA	NA	NA	NA	NA	NA	NA	NA	NA	NA	NA	proposal of potential OECMs	NA	NA	-	-
Other sources - References search		#40	CS248	NA	NA	NA	NA	NA	NA	NA	NA	NA	NA	NA	Asia	Mongolia	Freshwater; Terrestrial	NA	Uvsiin Khar Lake Key Biodiversity Area (KBA)	Environmental sector	Area having a confirmed KBA status. Has abundant reed and tall grass habitat along its shoreline. The tall grasses provide good shelter for breeding birds. It supports three “vulnerable” bird species and one endangeredone (White-headed Duck).	Primary	132.98	1	The case stydy was proposed for consideration as potential OECMs. It was screened and evaluated against the CBD OECMs criteria.	Yes	Qualitative	Expert-based knowledge	Synthesis of data without analysis	-	Further assessments and national consultations will be needed to determine information related to governance and management requirements, as that information is not present on the KBA platform.	Unknown	Not known/ mentioned	-	-	assessment of potential OECMs	Geographical Space, not a PA, biodiversity value	A,C	-	-
Other sources - References search		#40	CS249	NA	NA	NA	NA	NA	NA	NA	NA	NA	NA	NA	Asia	Republic of Korea	Freshwater; Terrestrial	NA	Rice Paddy for Cranes (Conservation Asset of National Nature Trust)	Indigenous Peoples and Local Communities (IPLCs)	The local communities see great value in conserving the habitats for the cranes, and have created innovative conservation contracts to achieve these outcomes.	Primary	-	1	The case stydy was proposed for consideration as potential OECMs. It was screened and evaluated against the CBD OECMs criteria.	Yes	Qualitative	Expert-based knowledge	Synthesis of data without analysis	-	The rice paddy is and has been governed and managed in a way that secures these natural values, whilst also recognising and assuring other locally relevant values in and around the site such farming, eco-tourism and ecosystem services that support local farmers and residents. The local communities see great value in conserving the habitats for the cranes, and have created innovative conservation …	Unknown	Not known/ mentioned	Lack of human resources Lack of political will to develop these	According to the respondent, the Republic of Korea has several types of PCAs and each of them has specific measures, frameworks, and management needs that meet the criteria of OECMs.	assessment of potential OECMs	Geographical Space, governance and management, biodiversity value	A,B,C	-	-
Other sources - References search		#40	CS250	NA	NA	NA	NA	NA	NA	NA	NA	NA	NA	NA	Asia	Bangladesh	Terrestrial	NA	Village Common Forests	Indigenous Peoples and Local Communities (IPLCs)	-	-	121.41	1	The case stydy was proposed for consideration as potential OECMs. It was screened and evaluated against the CBD OECMs criteria.	Yes	Qualitative	Expert-based knowledge	Synthesis of data without analysis	-	-	-	-	Lack of understanding on the importance/relevance of OECMs Lack of knowledge on how to develop these for OECMs	There is no existing legislation yet. However, the respondent from the Forest Department of Bangladesh noted that the Wildlife (Conservation & Security) Act, 2012, is relevant to PAs and OECMs and that Bangladesh has the provision of Community Conserved Areas as PAs; this Act needs to be amended. The respondent also noted that they are conducting a study to develop a framework for the declaration…	assessment of potential OECMs	Geographical Space, not a PA, governance and management, biodiversity value, performance	A,B,C	-	-
Other sources - References search		#40	CS251	NA	NA	NA	NA	NA	NA	NA	NA	NA	NA	NA	Asia	Bangladesh	Marine	NA	Blue Belt OECM	Environmental sector	Protection of a wide range of aquatic creatures, such as dolphins, porpoises, whales, sharks, rays, and marine turtles., several of which are several threatened species.	Primary	2700	1	The case stydy was proposed for consideration as potential OECMs. It was screened and evaluated against the CBD OECMs criteria.	Yes	Qualitative	Expert-based knowledge	Synthesis of data without analysis	-	-	Unknown	Not known/ mentioned	Lack of understanding on the importance/relevance of OECMs Lack of knowledge on how to develop these for OECMs	There is no existing legislation yet. However, the respondent from the Forest Department of Bangladesh noted that the Wildlife (Conservation & Security) Act, 2012, is relevant to PAs and OECMs and that Bangladesh has the provision of Community Conserved Areas as PAs; this Act needs to be amended. The respondent also noted that they are conducting a study to develop a framework for the declaration…	assessment of potential OECMs	Geographical Space, not a PA, governance and management, biodiversity value, performance	A,B,C	-	-
Other sources - References search		#40	CS252	NA	NA	NA	NA	NA	NA	NA	NA	NA	NA	NA	Asia	Bhutan	Terrestrial	NA	Living Landscape forested area	Forestry	Safeguard the significant biological, ecological, social, or cultural values in the nine south-western districts of Bhutan that fall outside of the PA systems	Primary	9967.45	1	The case stydy was proposed for consideration as potential OECMs. It was screened and evaluated against the CBD OECMs criteria.	Yes	Qualitative	Expert-based knowledge	Synthesis of data without analysis	-	-	Unknown	Not known/ mentioned	-	-	assessment of potential OECMs	Geographical Space, not recognised as a PA, governance and management, biodiversity value, permanence	A,B,C	-	-
Other sources - References search		#40	CS253	NA	NA	NA	NA	NA	NA	NA	NA	NA	NA	NA	Asia	Bhutan	Terrestrial	NA	Hindu Kush Himalaya	-	-	-	-	1	NA	NA	NA	NA	NA	NA	NA	NA	NA	NA	NA	proposal of potential OECMs	NA	NA	-	-
Other sources - References search		#40	CS254	NA	NA	NA	NA	NA	NA	NA	NA	NA	NA	NA	Asia	India	Terrestrial	NA	Aravalli Biodiversity Park	Environmental sector	Previously abandoned mining site that was restored as a forest in 10 years	Primary	1.586	1	The case stydy was proposed for consideration as potential OECMs. It was screened and evaluated against the CBD OECMs criteria.	Yes	Qualitative	Expert-based knowledge	Synthesis of data without analysis	-	-	Unknown	Not known/ mentioned	Lack of political will to develop these	-	assessment of potential OECMs	Geographical Space, not recognised as a PA, governance and management, biodiversity value, permanence	A,B,C	-	-
Other sources - References search		#40	CS255	NA	NA	NA	NA	NA	NA	NA	NA	NA	NA	NA	Asia	India	Terrestrial	NA	Jabarkhet Nature Reserve	Other: Private sector (Private lands)	Private forest owned by an entrepreneur	Primary	0.44	1	The case stydy was proposed for consideration as potential OECMs. It was screened and evaluated against the CBD OECMs criteria.	Yes	Qualitative	Expert-based knowledge	Synthesis of data without analysis	-	-	Unknown	Not known/ mentioned	Lack of knowledge on how to develop these for OECMs ; Lack of political will to develop these	-	assessment of potential OECMs	Geographical Space, not recognised as a PA, governance and management, biodiversity value, permanence	A,B,C	-	-
Other sources - References search		#40	CS256	NA	NA	NA	NA	NA	NA	NA	NA	NA	NA	NA	Asia	India	Terrestrial; Freshwater	NA	Jagatpur Wetland	Environmental sector; Indigenous Peoples and Local Communities (IPLCs)	Wetlands which serve as a vital habitat for numerous endangered species.	Primary	0.4	1	The case stydy was proposed for consideration as potential OECMs. It was screened and evaluated against the CBD OECMs criteria.	Yes	Qualitative	Expert-based knowledge	Synthesis of data without analysis	-	-	Unknown	Not known/ mentioned	Lack of knowledge on how to develop these for OECMs; Lack of political will to develop these	-	assessment of potential OECMs	Geographical Space, not recognised as a PA, governance and management, biodiversity value, permanence	A,B,C	-	-
Other sources - References search		#40	CS257	NA	NA	NA	NA	NA	NA	NA	NA	NA	NA	NA	Asia	Maldives	Marine	NA	Kuramathi	Hotel, Catering Tourism; Other: Private sector	Resorts which serve as no-take zones under the Tourism boundary regulation. Coral reef areas that governed and managed by the resort owners.	Ancillary	0.0649	1	NA	NA	NA	NA	NA	NA	NA	NA	NA	NA	NA	proposal of potential OECMs	NA	NA	-	-
Other sources - References search		#40	CS258	NA	NA	NA	NA	NA	NA	NA	NA	NA	NA	NA	Asia	Maldives	Marine	NA	Kurehdhoo	Hotel, Catering Tourism; Other: Private sector	Resorts which serve as no-take zones under the Tourism boundary regulation. Coral reef areas that governed and managed by the resort owners.	Ancillary	1.219	1	NA	NA	NA	NA	NA	NA	NA	NA	NA	NA	NA	proposal of potential OECMs	NA	NA	-	-
Other sources - References search		#40	CS259	NA	NA	NA	NA	NA	NA	NA	NA	NA	NA	NA	Asia	Maldives	Marine	NA	Kurumba	Hotel, Catering Tourism; Other: Private sector	Resorts which serve as no-take zones under the Tourism boundary regulation. Coral reef areas that governed and managed by the resort owners.	Ancillary	0.1621	1	NA	NA	NA	NA	NA	NA	NA	NA	NA	NA	NA	proposal of potential OECMs	NA	NA	-	-
Other sources - References search		#40	CS260	NA	NA	NA	NA	NA	NA	NA	NA	NA	NA	NA	Asia	Maldives	Marine	NA	Olhuveli	Hotel, Catering Tourism; Other: Private sector	Resorts which serve as no-take zones under the Tourism boundary regulation. Coral reef areas that governed and managed by the resort owners.	Ancillary	5.6706	1	NA	NA	NA	NA	NA	NA	NA	NA	NA	NA	NA	proposal of potential OECMs	NA	NA	-	-
Other sources - References search		#40	CS261	NA	NA	NA	NA	NA	NA	NA	NA	NA	NA	NA	Asia	Maldives	Marine	NA	Shangri La	Hotel, Catering Tourism; Other: Private sector	Resorts which serve as no-take zones under the Tourism boundary regulation. Coral reef areas that governed and managed by the resort owners.	Ancillary	0.2336	1	NA	NA	NA	NA	NA	NA	NA	NA	NA	NA	NA	proposal of potential OECMs	NA	NA	-	-
Other sources - References search		#40	CS262	NA	NA	NA	NA	NA	NA	NA	NA	NA	NA	NA	Asia	Maldives	Marine	NA	Soneva Jani	Hotel, Catering Tourism; Other: Private sector	Resorts which serve as no-take zones under the Tourism boundary regulation. Coral reef areas that governed and managed by the resort owners.	Ancillary	1.5936	1	NA	NA	NA	NA	NA	NA	NA	NA	NA	NA	NA	proposal of potential OECMs	NA	NA	-	-
Other sources - References search		#40	CS263	NA	NA	NA	NA	NA	NA	NA	NA	NA	NA	NA	Asia	Maldives	Marine	NA	Taj Coral Reef	Hotel, Catering Tourism; Other: Private sector	Resorts which serve as no-take zones under the Tourism boundary regulation. Coral reef areas that governed and managed by the resort owners.	Ancillary	0.0334	1	NA	NA	NA	NA	NA	NA	NA	NA	NA	NA	NA	proposal of potential OECMs	NA	NA	-	-
Other sources - References search		#40	CS264	NA	NA	NA	NA	NA	NA	NA	NA	NA	NA	NA	Asia	Maldives	Marine	NA	Taj Exotica	Hotel, Catering Tourism; Other: Private sector	Resorts which serve as no-take zones under the Tourism boundary regulation. Coral reef areas that governed and managed by the resort owners.	Ancillary	0.8609	1	NA	NA	NA	NA	NA	NA	NA	NA	NA	NA	NA	proposal of potential OECMs	NA	NA	-	-
Other sources - References search		#40	CS265	NA	NA	NA	NA	NA	NA	NA	NA	NA	NA	NA	Asia	Maldives	Marine	NA	Soneva Fushi	Hotel, Catering Tourism; Other: Private sector	Resorts which serve as no-take zones under the Tourism boundary regulation. Coral reef areas that governed and managed by the resort owners.	Ancillary	0.179	1	NA	NA	NA	NA	NA	NA	NA	NA	NA	NA	NA	proposal of potential OECMs	NA	NA	-	-
Other sources - References search		#40	CS266	NA	NA	NA	NA	NA	NA	NA	NA	NA	NA	NA	Asia	Maldives	Marine	NA	Angsaana Velaavaru	Hotel, Catering Tourism; Other: Private sector	Resorts which serve as no-take zones under the Tourism boundary regulation. Coral reef areas that governed and managed by the resort owners.	Ancillary	1.2369	1	NA	NA	NA	NA	NA	NA	NA	NA	NA	NA	NA	proposal of potential OECMs	NA	NA	-	-
Other sources - References search		#40	CS267	NA	NA	NA	NA	NA	NA	NA	NA	NA	NA	NA	Asia	Maldives	Marine	NA	Bandos	Hotel, Catering Tourism; Other: Private sector	Resorts which serve as no-take zones under the Tourism boundary regulation. Coral reef areas that governed and managed by the resort owners.	Ancillary	0.0558	1	NA	NA	NA	NA	NA	NA	NA	NA	NA	NA	NA	proposal of potential OECMs	NA	NA	-	-
Other sources - References search		#40	CS268	NA	NA	NA	NA	NA	NA	NA	NA	NA	NA	NA	Asia	Maldives	Marine	NA	Huravalhi	Hotel, Catering Tourism; Other: Private sector	Resorts which serve as no-take zones under the Tourism boundary regulation. Coral reef areas that governed and managed by the resort owners.	Ancillary	0.0558	1	NA	NA	NA	NA	NA	NA	NA	NA	NA	NA	NA	proposal of potential OECMs	NA	NA	-	-
Other sources - References search		#40	CS269	NA	NA	NA	NA	NA	NA	NA	NA	NA	NA	NA	Asia	Maldives	Marine	NA	Angasaana Ihuru	Hotel, Catering Tourism; Other: Private sector	Resorts which serve as no-take zones under the Tourism boundary regulation. Coral reef areas that governed and managed by the resort owners.	Ancillary	0.0934	1	NA	NA	NA	NA	NA	NA	NA	NA	NA	NA	NA	proposal of potential OECMs	NA	NA	-	-
Other sources - References search		#40	CS270	NA	NA	NA	NA	NA	NA	NA	NA	NA	NA	NA	Asia	Nepal	Terrestrial	NA	Godavari Kunda Community Forest	Indigenous Peoples and Local Communities (IPLCs)	Community conserved forested area	Primary	1.47	1	The case stydy was proposed for consideration as potential OECMs. It was screened and evaluated by the 4 criteria.	Yes	Qualitative	Expert-based knowledge	Synthesis of data without analysis	-	-	Unknown	Not known/ mentioned	-	Lack of political will to develop these; Lack of financial resources	assessment of potential OECMs	Geographical Space, not recognised as Pas, governance and management, biodiversity value, permanence	A,B,C	-	-
Other sources - References search		#40	CS271	NA	NA	NA	NA	NA	NA	NA	NA	NA	NA	NA	Asia	Nepal	Terrestrial	NA	Phulchoki Mountain forests	Environmental sector	Key Biodeiversity Area (confirmed status)	Primary	42.99	1	The case stydy was proposed for consideration as potential OECMs. It was screened and evaluated by the 2 criteria.	Yes	Qualitative	Expert-based knowledge	Synthesis of data without analysis	-	-	Unknown	Not known/ mentioned	-	Lack of political will to develop these; Lack of financial resources	assessment of potential OECMs	Geographical Space, protected area and OECM coverage, biodiversity value, threats	A,C	-	-
Other sources - References search		#40	CS272	NA	NA	NA	NA	NA	NA	NA	NA	NA	NA	NA	Asia	Pakistan	Terrestrial	NA	Western Jhelum area (Padhri Game Reserve and Salt Range Hills)	Environmental sector; Indigenous Peoples and Local Communities (IPLCs)	Supports threatened wildlife to reduce environmental degradation.	Primary	10	1	NA	NA	NA	NA	NA	NA	NA	NA	NA	NA	NA	proposal of potential OECMs	NA	NA	-	-
Other sources - References search		#40	CS273	NA	NA	NA	NA	NA	NA	NA	NA	NA	NA	NA	Asia	Pakistan	Freshwater; Terrestrial	NA	Phoosna Wetlands Complex	Environmental sector	Supports three vulnerable bird species	Primary	3.6	1	The case stydy was proposed for consideration as potential OECMs. It was screened and evaluated by the 2 criteria.	Yes	Qualitative	Expert-based knowledge	Synthesis of data without analysis	-	-	Unknown	Not known/ mentioned	-	Lack of political will to develop these; Lack of financial resources; Lack of human resources; Lack of understanding on the importance/ relevance of OECMs; Lack of knowledge on how to develop these for OECMs; Community dependence on natural resources and lack of awareness on OECMs amongst the officials/ officers and other stakeholders; Long and short term training and financial assistance would b…	assessment of potential OECMs	Protected area and OECM coverage, biodiversity value, threats	A,C	-	-
Other sources - References search		#40	CS274	NA	NA	NA	NA	NA	NA	NA	NA	NA	NA	NA	Asia	Sri Lanka	Terrestrial; Marine; Freshwater	NA	Gangevadiya ESA (Environmentally Sensitive Area)	Environmental sector	It is an area outside PAs that is vital for the long-term maintenance of biodiversity and its services/ or the productivity of water, soil and other natural resources to provide ecological, environmental, economic and cultural benefits to the local community involved, as well as to the nation and global community as a whole. It hosts a variety of flora and fauna in its terrestrial, marine and bra…	Primary	22.9	1	NA	NA	NA	NA	NA	NA	NA	NA	NA	NA	NA	proposal of potential OECMs	NA	NA	-	-
Other sources - References search		#40	CS275	NA	NA	NA	NA	NA	NA	NA	NA	NA	NA	NA	Asia	Sri Lanka	Freshwater	NA	Indikada Mukalana KBA (Key Biodiversity Area)	Environmental sector	Supports critically endangered invertabrate species (endemic)	Primary	7.78	1	The case stydy was proposed for consideration as potential OECMs. It was screened and evaluated by the 2 criteria.	Yes	Qualitative	Expert-based knowledge	Synthesis of data without analysis	-	Further evaluations related to threats, governance, and management to determine whether it can be an OECM	Unknown	Not known/ mentioned	-	Lack of understanding on the importance/relevance of OECMs; Lack of knowledge on how to develop these for OECMs	assessment of potential OECMs	Protected area and OECM coverage, biodiversity value, threats	A,C	-	-
Other sources - References search		#40	CS276	NA	NA	NA	NA	NA	NA	NA	NA	NA	NA	NA	Asia	Cambodia	Freshwater; Terrestrial	NA	Boeng Cheung Ek	Environmental sector	Pei-urban wetland which provides multiple valuable ecosystem services	Primary	14-20 (dry to wet season)	1	NA	NA	NA	NA	NA	NA	NA	NA	NA	NA	NA	proposal of potential OECMs	NA	NA	-	-
Other sources - References search		#40	CS277	NA	NA	NA	NA	NA	NA	NA	NA	NA	NA	NA	Asia	Cambodia	Marine; Terrestrial	NA	Koh Tang Archipelago	Environmental sector	Supports critically endangered bird species (endemic)	Primary	-	1	NA	NA	NA	NA	NA	NA	NA	NA	NA	NA	NA	proposal of potential OECMs	NA	NA	-	-
Other sources - References search		#40	CS278	NA	NA	NA	NA	NA	NA	NA	NA	NA	NA	NA	Asia	Indonesia	Terrestrial; Freshwater	NA	Tana’ ulen Lapan River	Indigenous Peoples and Local Communities (IPLCs)	Consists of primary forests in pristine conditions and abundant wildlife	Primary	88.21	1	The case stydy was proposed for consideration as potential OECMs. It was screened and evaluated by the 2 criteria.	Yes	Qualitative	Expert-based knowledge	Synthesis of data without analysis	-	-	Unknown	Not known/ mentioned	-	Lack of understanding on the importance/relevance of OECMs; Lack of knowledge on how to develop these for OECMs; Other (“Confusion on which institutions should be responsible to recognize, monitor and report the OECMs”)“Lack of data on effective biodiversity protection and management; Lack of evaluation mechanisms on governance	assessment of potential OECMs	Geographical defined space, not recognised as PA, governance, management, biodiversity value, performance	A,B,C	-	-
Other sources - References search		#40	CS279	NA	NA	NA	NA	NA	NA	NA	NA	NA	NA	NA	Asia	Indonesia	Terrestrial	NA	Hutan Harapan Ecosystem Restoration Concession	Indigenous Peoples and Local Communities (IPLCs); Other: Private sector	Production landscape managed for conservation	Primary	980	1	The case stydy was proposed for consideration as potential OECMs. It was screened and evaluated by the 2 criteria.	Yes	Qualitative	Expert-based knowledge	Synthesis of data without analysis	-	-	Unknown	Not known/ mentioned	-	Lack of understanding on the importance/relevance of OECMs; Lack of knowledge on how to develop these for OECMs; Other (“Confusion on which institutions should be responsible to recognize, monitor and report the OECMs”)“Lack of data on effective biodiversity protection and management; Lack of evaluation mechanisms on governance	assessment of potential OECMs	Geographical defined space, not recognised as PA, governance, management, biodiversity value, performance	A,B,C	-	-
Other sources - References search		#40	CS280	NA	NA	NA	NA	NA	NA	NA	NA	NA	NA	NA	Asia	Lao People’s Democratic Republic	Terrestrial; Freshwater	NA	Nong Kham Sen wetlands	Indigenous Peoples and Local Communities (IPLCs)	Protection of wetlands and bird species	Primary	0.64	1	NA	NA	NA	NA	NA	NA	NA	NA	NA	NA	NA	proposal of potential OECMs	NA	NA	-	-
Other sources - References search		#40	CS281	NA	NA	NA	NA	NA	NA	NA	NA	NA	NA	NA	Asia	Malaysia	Freshwater	NA	Tagal restricted fishing area	Indigenous Peoples and Local Communities (IPLCs); Fisheries	Wildlife corridors cutting across agriculture landscape	Ancillary	-	1	NA	NA	NA	NA	NA	NA	NA	NA	NA	NA	NA	proposal of potential OECMs	NA	NA	-	-
Other sources - References search		#40	CS282	NA	NA	NA	NA	NA	NA	NA	NA	NA	NA	NA	Asia	Malaysia	Terrestrial	NA	Pahang Genting Tea Estate	Other: Private sector (Private owned area)	Important arboretum for Malaysian dipterocarp species	Ancillary	-	1	NA	NA	NA	NA	NA	NA	NA	NA	NA	NA	NA	proposal of potential OECMs	NA	NA	-	-
Other sources - References search		#40	CS283	NA	NA	NA	NA	NA	NA	NA	NA	NA	NA	NA	Asia	Malaysia	Freshwater; Terrestrial	NA	Sungai Pin Conservation Area, Sabah	Other: Private sector (Private owned area)	Conservation area set aside in an oil palm plantation landscape, important for PAs connectivity with high biodiversity values.	Primary	26.32	1	The case stydy was proposed for consideration as potential OECMs. It was screened and evaluated by the 2 criteria.	Yes	Qualitative	Expert-based knowledge	Synthesis of data without analysis	-	-	Unknown	Not known/ mentioned	-	Lack of political will to develop these; Lack of financial resources; Lack of human resources; Lack of understanding on the importance/relevance of OECMs; Lack of knowledge on how to develop these for OECMs; Other (“dependent on process and buy in”); Missing fundamental aspects relating to recognising OECMs; No consensus building to establish agreed criteria for identification of OECMs	assessment of potential OECMs	Geographical defined space, not recognised as PA, governance, management, biodiversity value, performance	A,B,C	-	-
Other sources - References search		#40	CS284	NA	NA	NA	NA	NA	NA	NA	NA	NA	NA	NA	Asia	Malaysia	Terrestrial	NA	Sekar Imej Conservation Area	Other: Private sector (Private owned area)	High Conservation Value (HCV) area set aside in the Wilmar Oil Palm Plantation estate, with high biodiversity values.	Primary	24.69	1	The case stydy was proposed for consideration as potential OECMs. It was screened and evaluated by the 2 criteria.	Yes	Qualitative	Expert-based knowledge	Synthesis of data without analysis	-	-	Unknown	Not known/ mentioned	-	Lack of political will to develop these; Lack of financial resources; Lack of human resources; Lack of understanding on the importance/relevance of OECMs; Lack of knowledge on how to develop these for OECMs; Other (“dependent on process and buy in”); Missing fundamental aspects relating to recognising OECMs; No consensus building to establish agreed criteria for identification of OECMs	assessment of potential OECMs	Geographical defined space, not recognised as PA, governance, management, biodiversity value, performance	A,B,C	-	-
Other sources - References search		#40	CS285	NA	NA	NA	NA	NA	NA	NA	NA	NA	NA	NA	Asia	Malaysia	Terrestrial	NA	The Habitat Penang Hill	Other: Private sector (Private owned area)	Area used for conservation, research, education and eco-tourism, with high biodiversiy values	Primary	-	1	NA	NA	NA	NA	NA	NA	NA	NA	NA	NA	NA	proposal of potential OECMs	NA	NA	-	-
Other sources - References search		#40	CS286	NA	NA	NA	NA	NA	NA	NA	NA	NA	NA	NA	Asia	Malaysia	Terrestrial	NA	UITM Kuala Pilah, Negeri Sembilan - Forest	Education	Forest located within a University campus used for biological research and education	Ancillary	-	1	NA	NA	NA	NA	NA	NA	NA	NA	NA	NA	NA	proposal of potential OECMs	NA	NA	-	-
Other sources - References search		#40	CS287	NA	NA	NA	NA	NA	NA	NA	NA	NA	NA	NA	Asia	Myanmar	Terrestrial	NA	Hindu Kush Himalaya (HKH)	-	Unprotected parts of mountainous regions in Malaysia with incredible biodiveristy	-	-	1	NA	NA	NA	NA	NA	NA	NA	NA	NA	NA	NA	proposal of potential OECMs	NA	NA	-	-
Other sources - References search		#40	CS288	NA	NA	NA	NA	NA	NA	NA	NA	NA	NA	NA	Asia	Philippines	Terrestrial	NA	Mount Candalaga Dumut	Indigenous Peoples and Local Communities (IPLCs)	Area defined by the community and their Ancestrsl Domain in their Ancestral Domain Sustainable Development and Protection Plan	Ancillary	168	1	The case stydy was proposed for consideration as potential OECMs. It was screened and evaluated by the 2 criteria.	Yes	Qualitative	Expert-based knowledge	Synthesis of data without analysis	-	-	Unknown	Not known/ mentioned	-	Lack of political will to develop these; Lack of financial resources; Lack of understanding on the importance/relevance of OECMs	assessment of potential OECMs	Geographical defined space, not recognised as PA, governance, management, biodiversity value, performance	A,B,C	-	-
Other sources - References search		#40	CS289	NA	NA	NA	NA	NA	NA	NA	NA	NA	NA	NA	Asia	Philippines	Terrestrial	NA	Danjugan Island	Other: Private sector (Private owned area)	Private land with conservation aims	Primary	0.43	1	The case stydy was proposed for consideration as potential OECMs. It was screened and evaluated by the 2 criteria.	Yes	Qualitative	Expert-based knowledge	Synthesis of data without analysis	-	-	Unknown	Not known/ mentioned	-	Lack of political will to develop these; Lack of financial resources; Lack of understanding on the importance/relevance of OECMs	assessment of potential OECMs	Geographical defined space, not recognised as PA, governance, management, biodiversity value, performance	A,B,C	-	-
Other sources - References search		#40	CS290	NA	NA	NA	NA	NA	NA	NA	NA	NA	NA	NA	Asia	Philippines	-	NA	Mount Apo KBA	Environmental sector	Key Biodeiversity Area (confirmed status)	Primary	-	1	NA	NA	NA	NA	NA	NA	NA	NA	NA	NA	NA	proposal of potential OECMs	NA	NA	-	-
Other sources - References search		#40	CS291	NA	NA	NA	NA	NA	NA	NA	NA	NA	NA	NA	Asia	Philippines	-	NA	Mount Manlaku ICCA	Indigenous Peoples and Local Communities (IPLCs); Environmental sector	Key Biodeiversity Area (confirmed status)	Primary	-	1	NA	NA	NA	NA	NA	NA	NA	NA	NA	NA	NA	proposal of potential OECMs	NA	NA	-	-
Other sources - References search		#40	CS292	NA	NA	NA	NA	NA	NA	NA	NA	NA	NA	NA	Asia	Philippines	-	NA	Mount Tagub-Kampalili ICCA	Indigenous Peoples and Local Communities (IPLCs); Environmental sector	Key Biodeiversity Area (confirmed status)	Primary	-	1	NA	NA	NA	NA	NA	NA	NA	NA	NA	NA	NA	proposal of potential OECMs	NA	NA	-	-
Other sources - References search		#40	CS293	NA	NA	NA	NA	NA	NA	NA	NA	NA	NA	NA	Asia	Thailand	Freshwater; Marine	NA	Ao Pattani	Environmental sector	Key Biodeiversity Area (confirmed status) which supports critically endangered and vulnerable species	Primary	10.39	1	The case stydy was proposed for consideration as potential OECMs. It was screened and evaluated by the 2 criteria.	Yes	Qualitative	Expert-based knowledge	Synthesis of data without analysis	-	-	Unknown	Not known/ mentioned	-	Lack of political will to develop these; Lack of financial resources; Lack of knowledge on how to develop these for OECMs	assessment of potential OECMs	Not recognised as PA, biodiversity value, threats	A,C	-	-
Other sources - References search		#40	CS294	NA	NA	NA	NA	NA	NA	NA	NA	NA	NA	NA	Asia	Viet Nam	Terrestrial; Freshwater	NA	TH Milk Dairy Company	Other: Private sector	Sugar factory in a land comprising unatended lakes and grasslands that have been allowed to naturally re-wild without using chemicals, cutting grass and removing dead trees	Ancillary	0.5	1	NA	NA	NA	NA	NA	NA	NA	NA	NA	NA	NA	proposal of potential OECMs	NA	NA	-	-
Other sources - References search		#40	CS295	NA	NA	NA	NA	NA	NA	NA	NA	NA	NA	NA	Asia	Viet Nam	Freshwater	NA	Dong Mo Lake	Environmental sector	Key Biodeiversity Area (confirmed status)	Primary	-	1	NA	NA	NA	NA	NA	NA	NA	NA	NA	NA	NA	proposal of potential OECMs	NA	NA	-	-
Other sources - References search		#41	NA	IUCN/WCPA	Potential contribution of “Other-effective area-based conservation measures” to achieving Aichi Target 11 in Southern and Eastern Mediterranean countries	2020	IUCN-WCPA	-	-	-	https://www.iucn.org/sites/default/files/content/documents/2020/oecms_regional_workshop_report-_0.pdf	Grey literature	Report	English	NA	NA	NA	-	NA	NA	NA	NA	NA	NA	NA	NA	NA	NA	NA	NA	NA	NA	NA	NA	NA	NA	NA	NA	-	-
Other sources - References search		#41	CS296	NA	NA	NA	NA	NA	NA	NA	NA	NA	NA	NA	Africa	Lebanon	Terrestrial	NA	Jabal Moussa Biosphere Reserve	Environmental sector	-	-	-	1	NA	NA	NA	NA	NA	NA	NA	NA	NA	NA	NA	proposal of potential OECMs	NA	NA	-	-
Other sources - References search		#41	CS297	NA	NA	NA	NA	NA	NA	NA	NA	NA	NA	NA	Africa	Egypt	Freshwater	NA	Nile Delta cold hydrocarbon seeps FRA	Fisheries	-	-	-	1	NA	NA	NA	NA	NA	NA	NA	NA	NA	NA	NA	proposal of potential OECMs	NA	NA	-	-
Other sources - References search		#41	CS298	NA	NA	NA	NA	NA	NA	NA	NA	NA	NA	NA	Africa	Tunisia	Freshwater	NA	El Bibane lagoon and Ramsar site	Environmental sector	-	-	-	1	NA	NA	NA	NA	NA	NA	NA	NA	NA	NA	NA	proposal of potential OECMs	NA	NA	-	-
Other sources - References search		#41	CS299	NA	NA	NA	NA	NA	NA	NA	NA	NA	NA	NA	Africa	Algeria	Terrestrial	NA	Ahaggar Cultural Park	Media, Culture, Graphical	-	-	-	1	NA	NA	NA	NA	NA	NA	NA	NA	NA	NA	NA	proposal of potential OECMs	NA	NA	-	-
Other sources - References search		#41	CS300	NA	NA	NA	NA	NA	NA	NA	NA	NA	NA	NA	Africa	Morocco	Terrestrial	NA	M’Hamid El Ghizlane Permanent Hunting Reserve	Foresty	-	-	-	1	NA	NA	NA	NA	NA	NA	NA	NA	NA	NA	NA	proposal of potential OECMs	NA	NA	-	-
Other sources - References search		#41	CS301	NA	NA	NA	NA	NA	NA	NA	NA	NA	NA	NA	Africa	-	Terrestrial	NA	Sacred sites	Media, Culture, Graphical	-	-	-	Undefined	NA	NA	NA	NA	NA	NA	NA	NA	NA	NA	NA	proposal of potential OECMs	NA	NA	-	-
Other sources - References search		#41	CS302	NA	NA	NA	NA	NA	NA	NA	NA	NA	NA	NA	Africa	Algeria	Terrestrial	NA	Cultural Parks	Media, Culture, Graphical	-	-	-	Undefined	NA	NA	NA	NA	NA	NA	NA	NA	NA	NA	NA	proposal of potential OECMs	NA	NA	-	-
Other sources - References search		#41	CS303	NA	NA	NA	NA	NA	NA	NA	NA	NA	NA	NA	Africa	Algeria	Marine	NA	Artificial reefs	Fisheries	-	-	-	Undefined	NA	NA	NA	NA	NA	NA	NA	NA	NA	NA	NA	proposal of potential OECMs	NA	NA	-	-
Other sources - References search		#41	CS304	NA	NA	NA	NA	NA	NA	NA	NA	NA	NA	NA	Africa	Algeria	Marine	NA	Regulated or controlled fisheries areas	Fisheries	-	-	-	Undefined	NA	NA	NA	NA	NA	NA	NA	NA	NA	NA	NA	proposal of potential OECMs	NA	NA	-	-
Other sources - References search		#41	CS305	NA	NA	NA	NA	NA	NA	NA	NA	NA	NA	NA	Africa	Tunisia	Freshwater	NA	Ramsar sites and other important wetlands	Environmental sector	-	-	-	Undefined	NA	NA	NA	NA	NA	NA	NA	NA	NA	NA	NA	proposal of potential OECMs	NA	NA	-	-
Other sources - References search		#41	CS306	NA	NA	NA	NA	NA	NA	NA	NA	NA	NA	NA	Africa	Tunisia	Terrestrial	NA	Oases	-	-	-	-	Undefined	NA	NA	NA	NA	NA	NA	NA	NA	NA	NA	NA	proposal of potential OECMs	NA	NA	-	-
Other sources - References search		#41	CS307	NA	NA	NA	NA	NA	NA	NA	NA	NA	NA	NA	Africa	Tunisia	Marine	NA	Voluntary no-take fishing area	Fisheries	-	-	-	Undefined	NA	NA	NA	NA	NA	NA	NA	NA	NA	NA	NA	proposal of potential OECMs	NA	NA	-	-
Other sources - References search		#41	CS308	NA	NA	NA	NA	NA	NA	NA	NA	NA	NA	NA	Africa	Tunisia	Marine	NA	Artificial reefs	Fisheries	-	-	-	Undefined	NA	NA	NA	NA	NA	NA	NA	NA	NA	NA	NA	proposal of potential OECMs	NA	NA	-	-
Other sources - References search		#41	CS309	NA	NA	NA	NA	NA	NA	NA	NA	NA	NA	NA	Africa	Morocco	Terrestrial	NA	Permanent Hunting Reserves	Forestry	-	-	-	Undefined	NA	NA	NA	NA	NA	NA	NA	NA	NA	NA	NA	proposal of potential OECMs	NA	NA	-	-
Other sources - References search		#41	CS310	NA	NA	NA	NA	NA	NA	NA	NA	NA	NA	NA	Africa	Morocco	Terrestrial	NA	Biosphere Reserves	Environmental sector	-	-	-	Undefined	NA	NA	NA	NA	NA	NA	NA	NA	NA	NA	NA	proposal of potential OECMs	NA	NA	-	-
Other sources - References search		#41	CS311	NA	NA	NA	NA	NA	NA	NA	NA	NA	NA	NA	Africa	Lebanon	Terrestrial	NA	Private protected areas	Other: Private owned areas	-	-	-	Undefined	NA	NA	NA	NA	NA	NA	NA	NA	NA	NA	NA	proposal of potential OECMs	NA	NA	-	-
Other sources - References search		#41	CS312	NA	NA	NA	NA	NA	NA	NA	NA	NA	NA	NA	Africa	Lebanon	Terrestrial	NA	Ecotourism trails	Hotel, Catering Tourism	-	-	-	Undefined	NA	NA	NA	NA	NA	NA	NA	NA	NA	NA	NA	proposal of potential OECMs	NA	NA	-	-
Other sources - References search		#41	CS313	NA	NA	NA	NA	NA	NA	NA	NA	NA	NA	NA	Africa	Lebanon	-	NA	Himas	Indigenous Peoples and Local Communities (IPLCs)	-	-	-	Undefined	NA	NA	NA	NA	NA	NA	NA	NA	NA	NA	NA	proposal of potential OECMs	NA	NA	-	-
Other sources - References search		#41	CS314	NA	NA	NA	NA	NA	NA	NA	NA	NA	NA	NA	Africa	Lebanon	Marine	NA	Areas with fisheries restrictions	Fisheries	-	-	-	Undefined	NA	NA	NA	NA	NA	NA	NA	NA	NA	NA	NA	proposal of potential OECMs	NA	NA	-	-
Other sources - References search		#41	CS315	NA	NA	NA	NA	NA	NA	NA	NA	NA	NA	NA	Africa	Lebanon	Terrestrial	NA	Buffer zones of Biosphere Reserves not declared as protected areas.	Environmental sector	-	-	-	Undefined	NA	NA	NA	NA	NA	NA	NA	NA	NA	NA	NA	proposal of potential OECMs	NA	NA	-	-
Other sources - References search		#41	CS316	NA	NA	NA	NA	NA	NA	NA	NA	NA	NA	NA	Africa	Egypt	Marine	NA	GFCM-Fisheries Restricted Areas	Fisheries	-	-	-	Undefined	NA	NA	NA	NA	NA	NA	NA	NA	NA	NA	NA	proposal of potential OECMs	NA	NA	-	-
Other sources - References search		#42	CS317	Díaz-Varela E.R., Álvarez-Álvarez P., Roces-Díaz J. V., Rodríguez-Morales B.	The contribution of chestnut orchard recovery projects for effective area-based conservation: Two cases in Asturias (North-West Spain)	2018	In: UNU-IAS and IGES (eds.) 2018, Sustainable Use of Biodiversity in Socio-ecological Production Landscapes and Seascapes and its Contribution to Effective Area-based Conservation (Satoyama Initiative Thematic Review vol. 4), United Nations University Institute for the Advanced Study of Sustainability, Tokyo	Socio-Ecological Production Landscapes and Seascapes (SEPLS) frequently illustrate potential synergies between socioeconomic development, multifunctional use of land, preservation of traditional knowledge, enhancement of ecosystem services and the conservation of biodiversity. As such, efforts for the conservation and enhancement of SEPLS can be considered aligned with ”Other Effective Area-Based…	Area-based conservation; chestnut orchards; Social-Ecological Production Landscapes and Seascapes (SEPLS); rural development.	-	https://collections.unu.edu/eserv/UNU:6636/SITR_vol4_fullset_FINAL_web.pdf	Grey literature	Report	English	Europe	Spain	Terrestrial	Sub-national	Recovered Chestnut Orchard Forests (Caranga Baxu (Proaza)/ Villamorei (Sobrescobio)) in Asturias	Forestry	Public forests in Asturias where the recovery of abandoned sweet chestnuts takes place in the framework of a project aimed to preserve in situ endangered genetic material and protect high-value landscape as well as the ethnographic and cultural value of chestnut orchards. The area can be considered an example of Socio-Ecological Production Landscapes and Seascapes (SELPs). Preserve in situ endang…	Secondary	0.48	1	NA	NA	NA	NA	NA	NA	NA	NA	NA	NA	NA	proposal of potential OECMs	NA	NA	-	-
Other sources - References search		#43	NA	Jonas, H. and Sandwith, T. (Eds)	Towards Recognising, Reporting and Supporting OECMs: Report of the Fourth Expert Meeting of the IUCN-WCPA Task Force on Other Effective Area-based Conservation Measures	2019	Report of the Fourth Expert Meeting of the IUCN-WCPA Task Force on OECMs. IUCN: Gland, Switzerland	-	-	-	https://www.iucn.org/sites/default/files/2022-08/towards_recognising_reporting_and_supporting_oecms_-_report_of_4th_meeting_of_the_task_force_on_oecms_-_june_2019.pdf	Grey literature	Report	English	NA	NA	NA	Various levels	NA	NA	NA	NA	NA	NA	NA	NA	NA	NA	NA	NA	NA	NA	NA	NA	NA	NA	NA	NA	-	-
Other sources - References search		#43	CS318	Clara Matallana-Tobón (Humboldt Institute)	NA	NA	NA	NA	NA	NA	NA	NA	NA	NA	South America	Colombia	-	National	Complementary Conservation Strategies in Colombia	Indigenous Peoples and Local Communities (IPLCs)	-	Primary	-	Undefined	NA	NA	NA	NA	NA	NA	NA	NA	NA	NA	NA	proposal of potential OECMs	NA	NA	-	-
Other sources - References search		#43	CS319	Ravaka Ranaivoson (World Conservation Society)	NA	NA	NA	NA	NA	NA	NA	NA	NA	NA	Africa	Madagascar	Marine	National	Marine OECMs in Madagascar	Indigenous Peoples and Local Communities (IPLCs)	-	-	-	Undefined	NA	NA	NA	NA	NA	NA	NA	NA	NA	NA	NA	proposal of potential OECMs	NA	NA	-	-
Other sources - References search		#43	CS320	Cristina Eghenter (WWF-Indonesia and WGII)	NA	NA	NA	NA	NA	NA	NA	NA	NA	NA	Asia	Indonesia	-	-	Indigenous conserved areas in Indonesia	Indigenous Peoples and Local Communities (IPLCs)	-	Primary	600	Undefined	NA	NA	NA	NA	NA	NA	NA	NA	NA	NA	NA	proposal of potential OECMs	NA	NA	-	-
Other sources - References search		#43	CS321	Cristina Eghenter (WWF-Indonesia and WGII)	NA	NA	NA	NA	NA	NA	NA	NA	NA	NA	Asia	Indonesia	Terrestrial; Freshwater	Sub-national	Dayak Kenyah Indigenous Conserved Areas based on the Tana’ Ulen System	Indigenous Peoples and Local Communities (IPLCs)	-	Primary	260	1	The case study was proposed for consideration as a potential OECM. It was evaluated against the 4 CBD OECMs criteria.	Yes	Qualitative	Expert-based knowledge	Synthesis of data without analysis	-	-	Effective	Yes	-	Policy opportunities to provide better recognition and support for such areas at local to national levels, including under the draft revision of the Biodiversity and Ecosystem Law. Challenges remain, including relating to the appropriate support for Indigenous governance systems, reporting to the CBD, and related capacity development.	assessment of potential OECMs	Boundaries, regulations, strong governance including sanctions, long-term management, and economic, cultural and other values for local communities.	A,B,C,D	-	-
Other sources - References search		#43	CS322	Gladys Warigia Njoroge (Kenya Wildlife Conservancies Association)	NA	NA	NA	NA	NA	NA	NA	NA	NA	NA	Africa	Kenya	-	National	Wildlife conservancies in Kenya	Indigenous Peoples and Local Communities (IPLCs); Other: Private sector (Private owned area)	Wildlife conservation	Primary	-	Undefined	NA	NA	NA	NA	NA	NA	NA	NA	NA	NA	NA	proposal of potential OECMs	NA	NA	-	-
Other sources - References search		#43	CS323	Amber Himes-Cornell (Food and Agriculture Organization)	NA	NA	NA	NA	NA	NA	NA	NA	NA	NA	-	-	-	-	Area-based fisheries management measures (ABFMs)	Fisheries	-	Ancillary	-	Undefined	NA	NA	NA	NA	NA	NA	NA	NA	NA	NA	NA	proposal of potential OECMs	NA	NA	-	-
Other sources - References search		#43	CS324	Dominique Bikaba (Strong Roots, DRC)	NA	NA	NA	NA	NA	NA	NA	NA	NA	NA	Africa	Democratic Republic of Congo	-	-	Indigenous and community conserved areas (ICCAs)	Indigenous Peoples and Local Communities (IPLCs)	-	-	-	Undefined	NA	NA	NA	NA	NA	NA	NA	NA	NA	NA	NA	proposal of potential OECMs	NA	NA	-	-
Other sources - References search		#43	CS325	David MacKinnon (Canadian Council on Ecological Areas)	NA	NA	NA	NA	NA	NA	NA	NA	NA	NA	North America	Canada	-	-	Canadian Forces Base Shilo	Defense	Military base. Portions of the area contain native prairie ecosystems hosting many species at risk.	Ancillary	-	1	NA	NA	NA	NA	NA	NA	NA	NA	NA	NA	NA	proposal of potential OECMs	NA	NA	-	-
Other sources - References search		#44	NA	UNDP and NBA	Other Effective Area-based Measures: A Compendium of OECMs in India	2022	UNDP and NBA	-	-	-	https://www.undp.org/india/publications/compendium-oecms-india	Grey literature	Report	English	NA	NA	NA	Sub-national	NA	NA	NA	NA	NA	NA	NA	NA	NA	NA	NA	NA	NA	NA	NA	NA	NA	NA	NA	NA	-	-
Other sources - References search		#44	CS326	NA	NA	NA	NA	NA	NA	NA	NA	NA	NA	NA	Asia	India	Terrestrial	NA	The Gadoli and Manda Khal Fee Simple Estates, Uttarakhand	Forestry	Prevent further degradation	Primary	4.5	1	The case study was proposed for consideration as potential OECMs. It was screened and evaluated against the 4 CBD OECMs criteria.	Yes	Qualitative	Expert-based knowledge	Synthesis of data without analysis	-	-	-	-	-	-	assessment of potential OECMs	Overview, Biogeographical Significance, Governance and Management, Conservation Initiatives, Impact of the Initiative, In-situ Conservation of Biodiversity	A,B,C,D	-	-
Other sources - References search		#44	CS327	NA	NA	NA	NA	NA	NA	NA	NA	NA	NA	NA	Asia	India	Terrestrial	NA	The Jabarkhet Nature Reserve, Dehradun, Uttarakhand	Forestry; Other: Private sector (Privately owned land)	Forest restoration and biodiversity conservation while creating local livelihood opportunities	Primary	0.44	1	The case study was proposed for consideration as potential OECMs. It was screened and evaluated against the 4 CBD OECMs criteria.	Yes	Qualitative	Expert-based knowledge	Synthesis of data without analysis	-	-	-	-	-	-	assessment of potential OECMs	Overview, Biogeographical Significance, Governance and Management, Conservation Initiatives, Impact of the Initiative, In-situ Conservation of Biodiversity	A,B,C,D	-	-
Other sources - References search		#44	CS328	NA	NA	NA	NA	NA	NA	NA	NA	NA	NA	NA	Asia	India	Terrestrial; Freshwater	NA	Kadwa Kosi Floodplains, Bihar	Indigenous Peoples and Local Communities (IPLCs)	Community conserved area that function as a breeding and foraging ground for the greater adjutant stork and many other birds	Primary	16	1	The case study was proposed for consideration as potential OECMs. It was screened and evaluated against the 4 CBD OECMs criteria.	Yes	Qualitative	Expert-based knowledge	Synthesis of data without analysis	-	-	-	-	-	-	assessment of potential OECMs	Overview, Biogeographical Significance, Governance and Management, Conservation Initiatives, Impact of the Initiative, In-situ Conservation of Biodiversity	A,B,C,D	-	-
Other sources - References search		#44	CS329	NA	NA	NA	NA	NA	NA	NA	NA	NA	NA	NA	Asia	India	Terrestrial; Freshwater	NA	Jagatpur Lake, Bihar	Environmental sector	Βird and wildlife conservation. Important link and corridor for birds and other wild fauna in between different landforms.	Primary	0.4	1	The case study was proposed for consideration as potential OECMs. It was screened and evaluated against the 4 CBD OECMs criteria.	Yes	Qualitative	Expert-based knowledge	Synthesis of data without analysis	-	-	-	-	-	-	assessment of potential OECMs	Overview, Biogeographical Significance, Governance and Management, Conservation Initiatives, Impact of the Initiative, In-situ Conservation of Biodiversity	A,B,C,D	-	-
Other sources - References search		#44	CS330	NA	NA	NA	NA	NA	NA	NA	NA	NA	NA	NA	Asia	India	Terrestrial	NA	Aravalli Biodiversity Park, Haryana	Forestry; Other: Public sector (Municipality) and citizens initiative	Because of a nearly 40-year-old mining site there was serious environmental degradation. Citizen’s initiative contributing towards the greening of their city, citizens have participated in a plethora of activities to create this Aravalli forest.	Primary	1.58637	1	The case study was proposed for consideration as potential OECMs. It was screened and evaluated against the 4 CBD OECMs criteria.	Yes	Qualitative	Expert-based knowledge	Synthesis of data without analysis	-	-	-	-	-	-	assessment of potential OECMs	Overview, Biogeographical Significance, Governance and Management, Conservation Initiatives, Impact of the Initiative, In-situ Conservation of Biodiversity	A,B,C,D	-	-
Other sources - References search		#44	CS331	NA	NA	NA	NA	NA	NA	NA	NA	NA	NA	NA	Asia	India	Terrestrial; Freshwater	NA	Godrej’s Pirojshanagar Mangroves, Godrej & Boyce Manufacturing Company Limited, Maharashtra	Environmental sector; Other: Private sector	Conserve ecology and biodiversity of mangroves by protection, restoration, regeneration and maintenance by both government and private institutions	Primary	320	1	The case study was proposed for consideration as potential OECMs. It was screened and evaluated against the 4 CBD OECMs criteria.	Yes	Qualitative	Expert-based knowledge	Synthesis of data without analysis	-	-	-	-	-	-	assessment of potential OECMs	Overview, Biogeographical Significance, Governance and Management, Conservation Initiatives, Impact of the Initiative, In-situ Conservation of Biodiversity	A,B,C,D	-	-
Other sources - References search		#44	CS332	NA	NA	NA	NA	NA	NA	NA	NA	NA	NA	NA	Asia	India	Marine; Terrestrial	NA	Coromandel Bird Paradise, Coromandel International Limited, Andhra Pradesh	Other: Private sector	Coromandel International Limited is one of the largest manufacturers of complex fertilisers. Kakinada Bay and its marshy wetlands perform important ecological functions; check foods, prevent soil erosion and provide unique habitats that sustain diverse biodiversity and maintain a healthy ecosystem	Ancillary	2.77	1	The case study was proposed for consideration as potential OECMs. It was screened and evaluated against the 4 CBD OECMs criteria.	Yes	Qualitative	Expert-based knowledge	Synthesis of data without analysis	-	-	-	-	-	-	assessment of potential OECMs	Overview, Biogeographical Significance, Governance and Management, Conservation Initiatives, Impact of the Initiative, In-situ Conservation of Biodiversity	A,B,C,D	-	-
Other sources - References search		#44	CS333	NA	NA	NA	NA	NA	NA	NA	NA	NA	NA	NA	Asia	India	Terrestrial	NA	TVS Motor Company Nature Conservation Reserve, Tamil Nadu	Other: Private sector	Developing and maintaining the green cover and conservation of native biodiversity	Primary	1.27071	1	The case study was proposed for consideration as potential OECMs. It was screened and evaluated against the 4 CBD OECMs criteria.	Yes	Qualitative	Expert-based knowledge	Synthesis of data without analysis	-	-	-	-	-	-	assessment of potential OECMs	Overview, Biogeographical Significance, Governance and Management, Conservation Initiatives, Impact of the Initiative, In-situ Conservation of Biodiversity	A,B,C,D	-	-
Other sources - References search		#44	CS334	NA	NA	NA	NA	NA	NA	NA	NA	NA	NA	NA	Asia	India	Terrestrial	NA	Anandwan Biodiversity Park, Maharashtra	Other: Private sector (cooperative land owners)	To innovate methods of afforestation to establish a food chain on barren lands through best practices of ecological restoration, biodiversity conservation and indigenous tree conservation using the right mix of methods from Indian and abroad	Primary	-	1	The case study was proposed for consideration as potential OECMs. It was screened and evaluated against the 4 CBD OECMs criteria.	Yes	Qualitative	Expert-based knowledge	Synthesis of data without analysis	-	-	-	-	-	-	assessment of potential OECMs	Overview, Biogeographical Significance, Governance and Management, Conservation Initiatives, Impact of the Initiative, In-situ Conservation of Biodiversity	A,B,C,D	-	-
Other sources - References search		#44	CS335	NA	NA	NA	NA	NA	NA	NA	NA	NA	NA	NA	Asia	India	Terrestrial; Freshwater	NA	Chadva Rakhal, Gujarat	Other: Private sector (Private owned area)	Maintained as forest and grazing reserves, with restricted commercial use. Wildlife and environmental conservancy.	Primary	51.79	1	The case study was proposed for consideration as potential OECMs. It was screened and evaluated against the 4 CBD OECMs criteria.	Yes	Qualitative	Expert-based knowledge	Synthesis of data without analysis	-	-	-	-	-	-	assessment of potential OECMs	Overview, Biogeographical Significance, Governance and Management, Conservation Initiatives, Impact of the Initiative, In-situ Conservation of Biodiversity	A,B,C,D	-	-
Other sources - References search		#44	CS336	NA	NA	NA	NA	NA	NA	NA	NA	NA	NA	NA	Asia	India	Terrestrial	NA	SAI (Save Animals Initiative), Karnataka	Other: Private sector (Private owned area/ sanctuary)	Protect the biodiversity found within the area	Primary	1.21	1	The case study was proposed for consideration as potential OECMs. It was screened and evaluated against the 4 CBD OECMs criteria.	Yes	Qualitative	Expert-based knowledge	Synthesis of data without analysis	-	-	-	-	-	-	assessment of potential OECMs	Overview, Biogeographical Significance, Governance and Management, Conservation Initiatives, Impact of the Initiative, In-situ Conservation of Biodiversity	A,B,C,D	-	-
Other sources - References search		#44	CS337	NA	NA	NA	NA	NA	NA	NA	NA	NA	NA	NA	Asia	India	Terrestrial; Freshwater	NA	Apatani Landscape, Arunachal Pradesh	Indigenous Peoples and Local Communities (IPLCs)	Agrosystem collectively practised by the Apatani tribe in the Ziro valley of Arunachal Pradesh. The Apatani in the Ziro valley have developed systematic land-use practices based on rich traditional ecological knowledge, which has been acquired over centuries of managing their natural resources, including their agricultural lands. Such agricultural landscapes which are developed over centuries, co…	Primary	-	1	The case study was proposed for consideration as potential OECMs. It was screened and evaluated against the 4 CBD OECMs criteria.	Yes	Qualitative	Expert-based knowledge	Synthesis of data without analysis	-	-	-	-	-	-	assessment of potential OECMs	Overview, Biogeographical Significance, Governance and Management, Conservation Initiatives, Impact of the Initiative, In-situ Conservation of Biodiversity	A,B,C,D	-	-
Other sources - References search		#44	CS338	NA	NA	NA	NA	NA	NA	NA	NA	NA	NA	NA	Asia	India	Terrestrial	NA	Zabo Farming System, Nagaland	Indigenous Peoples and Local Communities (IPLCs); Traditional/ customary management	Unique farming systems which are based upon traditional agricultural knowledge and practices that have been acquired and preserved over centuries. These practices make sustainable use of locally available resources and also conserve local agricultural biodiversity	Primary	-	1	The case study was proposed for consideration as potential OECMs. It was screened and evaluated against the 4 CBD OECMs criteria.	Yes	Qualitative	Expert-based knowledge	Synthesis of data without analysis	-	-	-	-	-	-	assessment of potential OECMs	Overview, Biogeographical Significance, Governance and Management, Conservation Initiatives, Impact of the Initiative, In-situ Conservation of Biodiversity	A,B,C,D	-	-
Other sources - References search		#44	CS339	NA	NA	NA	NA	NA	NA	NA	NA	NA	NA	NA	Asia	India	Terrestrial	NA	Saffron Heritage System, Kashmir	Indigenous Peoples and Local Communities (IPLCs); Traditional/ customary management	Traditional family saffron farming system	Ancillary	30	1	The case study was proposed for consideration as potential OECMs. It was screened and evaluated against the 4 CBD OECMs criteria.	Yes	Qualitative	Expert-based knowledge	Synthesis of data without analysis	-	-	-	-	-	-	assessment of potential OECMs	Overview, Biogeographical Significance, Governance and Management, Conservation Initiatives, Impact of the Initiative, In-situ Conservation of Biodiversity	A,B,C,D	-	-
Scopus, WebOfScience, GoogleScholar	1	#45	NA	Fitzsimons, JA; Partridge, T; Keen, R	Other Effective Area-Based Conservation Measures (OECMs) in Australia: Key Considerations for Assessment and Implementation	2024	Conservation	Other effective area-based conservation measures (OECMs) have been a feature of global biodiversity targets since 2010 (Aichi Targets, Kunming-Montreal Global Biodiversity Framework), although the concept has only relatively recently been formally defined. Although uptake has been limited to date, there is much interest in identifying OECMs to contribute to the target of protecting at least 30% o…	OECM; other effective area-based conservation measures; protected areas; Kunming- Montreal Global Biodiversity Framework; Convention on Biological Diversity; 30 × 30 protection target; private land conservation; offsets; public land; long-term biodiversity outcomes	10.3390/conservation4020013	https://www.mdpi.com/2673-7159/4/2/13	Peer-reviewed literature	Article	English	NA	NA	NA	National	NA	NA	NA	NA	NA	NA	NA	NA	NA	NA	NA	NA	NA	NA	NA	NA	NA	NA	NA	NA	-	-
Scopus, WebOfScience, GoogleScholar		#45	CS340	NA	NA	NA	NA	NA	NA	NA	NA	NA	NA	NA	Oceania/ Australia	Australia	Terrestrial	NA	National Defence Agency Lands/ Military Training Areas - Commonwealth land	Defense	manage these areas through detailed risk-based planning to support the Australian Defence Force capability and minimise risks to people and the environment	Secondary	20000	23	NA	NA	NA	NA	NA	NA	NA	NA	NA	NA	NA	proposal of potential OECMs	NA	NA	-	-
Scopus, WebOfScience, GoogleScholar		#45	CS341	NA	NA	NA	NA	NA	NA	NA	NA	NA	NA	NA	Oceania/ Australia	Australia	Terrestrial	NA	Designated Water Supply Catchment Areas on Public land/ Special Areas under the Sydney Water Catchment Management Act 1998	Utilities; Forestry	provide an important ecosystem service for water supply for human populations, with benefits including improved water quality and greater reliability. Maintaining a high-quality water supply has been argued as an additional reason for the permanent protection of designated water production areas	Secondary	3640	-	NA	NA	NA	NA	NA	NA	NA	NA	NA	NA	NA	proposal of potential OECMs	NA	NA	-	-
Scopus, WebOfScience, GoogleScholar		#45	CS342	NA	NA	NA	NA	NA	NA	NA	NA	NA	NA	NA	Oceania/ Australia	Australia	Terrestrial	NA	Reserves Managed for Maintaining Natural Features, but Not Considered Protected Areas	Environmental sector	Australian jurisdictions have public land categories designated under legislation that protects natural areas, are considered part of the broader ‘parks estate’ and managed by the principal parks agency but are not considered ‘protected areas’. Parks and reserves are managed for the maintenance of particular natural values or cultural features in a natural setting along with other recreational us…	Primary	-	-	NA	NA	NA	NA	NA	NA	NA	NA	NA	NA	NA	proposal of potential OECMs	NA	NA	-	-
Scopus, WebOfScience, GoogleScholar		#45	CS343	NA	NA	NA	NA	NA	NA	NA	NA	NA	NA	NA	Oceania/ Australia	Australia	Terrestrial	NA	Local Government Reserves/Urban Parks Managed to Protect Native Vegetation	Environmental sector	Areas managed for conservation and protected in the form of local parks and reserves by local governments in the urban matrix.	Primary	-	-	NA	NA	NA	NA	NA	NA	NA	NA	NA	NA	NA	proposal of potential OECMs	NA	NA	-	-
Scopus, WebOfScience, GoogleScholar		#45	CS344	NA	NA	NA	NA	NA	NA	NA	NA	NA	NA	NA	Oceania/ Australia	Australia	Terrestrial	NA	State Forest Zoning	Forestry	Sustainable management and conservation of Australia's native forests.	Secondary	-	-	NA	NA	NA	NA	NA	NA	NA	NA	NA	NA	NA	proposal of potential OECMs	NA	NA	-	-
Scopus, WebOfScience, GoogleScholar		#45	CS345	NA	NA	NA	NA	NA	NA	NA	NA	NA	NA	NA	Oceania/ Australia	Australia	Terrestrial	NA	Travelling Stock Routes or Reserves	Environmental sector	For use by travelling stock, provide wildlife corridors, connecting isolated patches of habitat.	Primary	-	-	NA	NA	NA	NA	NA	NA	NA	NA	NA	NA	NA	proposal of potential OECMs	NA	NA	-	-
Scopus, WebOfScience, GoogleScholar		#45	CS346	NA	NA	NA	NA	NA	NA	NA	NA	NA	NA	NA	Oceania/ Australia	Australia	Terrestrial	NA	Pastoral leases	Rural economy (Agriculture, Plantations and other rural sector, Food, drink and tobacco)	Control the use of the land for pastoralism	Ancillary	-	-	NA	NA	NA	NA	NA	NA	NA	NA	NA	NA	NA	proposal of potential OECMs	NA	NA	-	-
Scopus, WebOfScience, GoogleScholar		#45	CS347	NA	NA	NA	NA	NA	NA	NA	NA	NA	NA	NA	Oceania/ Australia	Australia	Terrestrial	NA	Covenants on Private Land Where the Primary Purpose Might Not Be Biodiversity Conservation	Other: Private sector (Private lands)	-	Secondary	-	-	NA	NA	NA	NA	NA	NA	NA	NA	NA	NA	NA	proposal of potential OECMs	NA	NA	-	-
Scopus, WebOfScience, GoogleScholar		#45	CS348	NA	NA	NA	NA	NA	NA	NA	NA	NA	NA	NA	Oceania/ Australia	Australia	Terrestrial	NA	Indigenous Land Estate	Indigenous Peoples and Local Communities (IPLCs); Traditional/ customary management	Managing areas to improve its ecological and cultural health and have confirmed objectives and governance.	Primary	-	-	NA	NA	NA	NA	NA	NA	NA	NA	NA	NA	NA	proposal of potential OECMs	NA	NA	-	-
Scopus, WebOfScience, GoogleScholar		#45	CS349	NA	NA	NA	NA	NA	NA	NA	NA	NA	NA	NA	Oceania/ Australia	Australia	Terrestrial	NA	World Heritage Areas (Ssate forests, small areas of other Crown reserves such as Rabbit Board paddock reserves, prison purposes lands and road reserves in Gondwana, Rainforests of Australia WHA and pastoral leases in Willandra Lakes Region WHA and pastoral leases inWillandra Lakes Region WHA).	Environmental sector	Protect natural heritage values	Primary	-	-	NA	NA	NA	NA	NA	NA	NA	NA	NA	NA	NA	proposal of potential OECMs	NA	NA	-	-
Scopus, WebOfScience, GoogleScholar		#45	CS350	NA	NA	NA	NA	NA	NA	NA	NA	NA	NA	NA	Oceania/ Australia	Australia	Terrestrial	NA	Biosphere reserves	Environmental sector	-	-	-	-	NA	NA	NA	NA	NA	NA	NA	NA	NA	NA	NA	proposal of potential OECMs	NA	NA	-	-
Scopus, WebOfScience, GoogleScholar		#45	CS351	NA	NA	NA	NA	NA	NA	NA	NA	NA	NA	NA	Oceania/ Australia	Australia	Terrestrial	NA	Biodiveristy offsets	Environmental sector	measurable conservation outcomes designed to compensate for adverse and unavoidable impacts of projects, in addition to prevention and mitigation measures already implemented	Primary	-	-	NA	NA	NA	NA	NA	NA	NA	NA	NA	NA	NA	proposal of potential OECMs	NA	NA	-	-
Scopus, WebOfScience, GoogleScholar		#45	CS352	NA	NA	NA	NA	NA	NA	NA	NA	NA	NA	NA	Oceania/ Australia	Australia	Terrestrial; Marine	NA	Carbon Farming Agreements over Native Vegetation under the Australian Carbon Credit Unit Scheme Methodologies	Environmental sector	activities include avoided deforestation, avoided clearing of regrowth, human-induced regeneration, managed regrowth of native vegetation and tidal inundation of re-establish blue carbon ecosystems (e.g., saltmarsh and mangroves).	Secondary	-	-	NA	NA	NA	NA	NA	NA	NA	NA	NA	NA	NA	proposal of potential OECMs	NA	NA	-	-
Scopus, WebOfScience, GoogleScholar		#45	CS353	NA	NA	NA	NA	NA	NA	NA	NA	NA	NA	NA	Oceania/ Australia	Australia	Terrestrial	NA	Nature Repair Market Certificates	Environmental sector	enable private finance to help to repair and protect [Australia’s] unique natural environment and will reward landholders for protecting biodiversity	Primary	-	-	NA	NA	NA	NA	NA	NA	NA	NA	NA	NA	NA	proposal of potential OECMs	NA	NA	-	-
Scopus, WebOfScience, GoogleScholar	2	#46	NA	Kopsieker, L; Disselhoff, T	The contribution of private land conservation to 30x30 in Germany	2024	Frontiers in Conservation Science	In line with Target 3 of the Kunming-Montreal Global Biodiversity Framework, the European Union (EU) aims to protect 30% of its land and sea by 2030 (known as 30x30). Germany has been a vocal supporter of this goal in the international arena but has yet to achieve sufficient protected area coverage domestically. We estimate that Germany needs to report an additional 4.65 million hectares of prote…	privately protected areas, other effective area-based conservation measures, Germany, EU, conservation easements	10.3389/fcosc.2023.1324928	https://www.frontiersin.org/journals/conservation-science/articles/10.3389/fcosc.2023.1324928/full	Peer-reviewed literature	Article	English	NA	NA	NA	National	NA	NA	NA	NA	NA	NA	NA	NA	NA	NA	NA	NA	NA	NA	NA	NA	NA	NA	NA	NA	-	-
Scopus, WebOfScience, GoogleScholar		#46	CS354	NA	NA	NA	NA	NA	NA	NA	NA	NA	NA	NA	Europe	Germany	Terrestrial	NA	Areas owned or managed by foundations and associations / National Natural Heritage (“Nationales Naturerbe”, NNE)	Other: Private sector (Private lands)	Dedicated to nature conservation in perpetuity	Primary	3	-	NA	NA	NA	NA	NA	NA	NA	NA	NA	NA	NA	proposal of potential OECMs	NA	NA	-	-
Scopus, WebOfScience, GoogleScholar		#46	CS355	NA	NA	NA	NA	NA	NA	NA	NA	NA	NA	NA	Europe	Germany	Terrestrial	NA	Areas owned or managed by foundations and associations / Other properties owned by nature conservation foundations and associations.	Other: Private sector (Private lands)	Nature conservation	Primary	-	-	NA	NA	NA	NA	NA	NA	NA	NA	NA	NA	NA	proposal of potential OECMs	NA	NA	-	-
Scopus, WebOfScience, GoogleScholar		#46	CS356	NA	NA	NA	NA	NA	NA	NA	NA	NA	NA	NA	Europe	Germany	Terrestrial	NA	Areas owned or managed by foundations and associations / leases (Pachtverträge), land swaps (Tauschvertrag), licensing agreements (Lizenzvertrag), and conservation easements (Dienstbarkeit)	Other: Private sector (Private lands)	Gain permanent access to properties of conservation interest	Primary	-	-	NA	NA	NA	NA	NA	NA	NA	NA	NA	NA	NA	proposal of potential OECMs	NA	NA	-	-
Scopus, WebOfScience, GoogleScholar		#46	CS357	NA	NA	NA	NA	NA	NA	NA	NA	NA	NA	NA	Europe	Germany	Terrestrial	NA	Privately owned land with conservation-friendly land uses/ Agriculture and forest private (NGOs) lands	Other: Private sector (Private lands)	instruments that ensure the permanent dedication of a piece of land to nature conservation	Secondary	4700	-	NA	NA	NA	NA	NA	NA	NA	NA	NA	NA	NA	proposal of potential OECMs	NA	NA	-	-
Scopus, WebOfScience, GoogleScholar		#46	CS358	NA	NA	NA	NA	NA	NA	NA	NA	NA	NA	NA	Europe	Germany	Terrestrial	NA	Privately owned land with conservation-friendly land uses/ Catholic and Evangelical churches	Other: Private sector (Private lands)	Preserving creation - leasing church land for the common good	Secondary	8200	-	NA	NA	NA	NA	NA	NA	NA	NA	NA	NA	NA	proposal of potential OECMs	NA	NA	-	-
Scopus, WebOfScience, GoogleScholar		#46	CS359	NA	NA	NA	NA	NA	NA	NA	NA	NA	NA	NA	Europe	Germany	Terrestrial	NA	Land in public ownership with lasting conservation benefits/ Military sites	Other: Private sector (Private lands)	Military training areas	Ancillary	<2,720.00	-	NA	NA	NA	NA	NA	NA	NA	NA	NA	NA	NA	proposal of potential OECMs	NA	NA	-	-
Scopus, WebOfScience, GoogleScholar		#46	CS360	NA	NA	NA	NA	NA	NA	NA	NA	NA	NA	NA	Europe	Germany	Terrestrial	NA	Land in public ownership with lasting conservation benefits/ Federaly owned forest land	Other: Private sector (Private lands)	-	Ancillary	-	-	NA	NA	NA	NA	NA	NA	NA	NA	NA	NA	NA	proposal of potential OECMs	NA	NA	-	-
Scopus, WebOfScience, GoogleScholar		#46	CS361	NA	NA	NA	NA	NA	NA	NA	NA	NA	NA	NA	Europe	Germany	Terrestrial	NA	Land in public ownership with lasting conservation benefits/ Railway properties and inland waterways	Other: Private sector (Private lands)	-	Ancillary	-	-	NA	NA	NA	NA	NA	NA	NA	NA	NA	NA	NA	proposal of potential OECMs	NA	NA	-	-
Scopus, WebOfScience, GoogleScholar	4	#47	CS362	Chen, X; Tian, TT; Pan, H; Jin, YY; Zhang, XD; Yang, B; Zhang, L	Establishing a protected area network in Xinlong with other effective area-based conservation measures	2024	Conservation Biology	Protected areas (PAs) are pivotal to biodiversity conservation, yet their efficacy is compromised by insufficient funding and management. So-called other effective area-based conservation measures (OECMs) present a paradigm shift and address PA limitations. Such measures can expand conservation areas, enhance connectivity, and improve the existing system. To assess the conservation status of biod…	carnivores, camera traps, the mountains of southwest China, traditional culture, OECMs, IPLCs	10.1111/cobi.14297	https://conbio.onlinelibrary.wiley.com/doi/10.1111/cobi.14297	Peer-reviewed literature	Article	English	Asia	China	Terrestrial	Subnational	Xinlong, Tibetan region	Culture; Forestry	positions of temples, government-recorded blessing locations, and the alignment of mountain ranges.	Ancillary	936.66	1	To assess the conservation status of biodiversity in Tibetan cultural areas in China, we investigated the spatial distribution of wildlife vulnerable to human disturbance (largeand medium-sized mammals and terrestrial birds) in Xinlong, a traditional Tibetan cultural area. In particular, we compared a PA (Xionglongxi Nature Reserve) and OECMs targeting species conservation. We also investigated t…	Yes	Quantitative	Open data sources; Remote sensing; Literature review	Modelling; Spatial analysis; Ecological analysis	Species distribution models, Arean under the curve (AUC) metric, Beta diversity, two-species occupancy, Diurnal activity rhythm	The OECMs complemented areas not covered by PA, especially in rich understory biodiversity regions. More species in OECMs tolerated human presence than species in the PA. Existing biodiversity reserves failed to cover areas of high conservation value in Tibet and offered limited protection capacity.Expanding PAs and identifying OECMs improved Xinlong’s system by covering most biodiversity hotspot…	Effective	Yes	Due to limitations in survey methods and monitored areas, we lacked extensive distribution information on other species (rare and endagered and other animal groups). Therefore, in the future, a combined approach integrating OECMs and flagship species protection should be considered to enhance biodiversity conservation in the Tibetan region of China.	We recommend further evaluation of OECMs effectiveness and coverage in Tibetan area as a way to enhance the current PA system.	assessment of potential OECMs	Biodiveristy	A, C	-	-
Scopus, WebOfScience, GoogleScholar	10	#48	CS363	Sinthumule, NI	Sacred natural sites as other effective area-based conservation measures (OECMS) for biodiversity conservation in South Africa: Key opportunities and challenges for policy and practice	2025	Journal of Nature Conservation	The focus of this study is on sacred natural sites (SNS's) as other effective area-based conservation measures (OECMs) in South Africa. The global recognition of OECMs Kunming-Montrel Global Biodiversity Framework Target 3 is an important milestone in the global conservation arena. The recognition of OECMs as an essential supplementary strategy to protected areas is a critical step towards conser…	Climate change Conservation corridors, Biodiversity conservation, Ecosystem services, Cultural heritage, 30 × 30, Global conservation targets	10.1016/j.jnc.2025.126935	https://www.sciencedirect.com/science/article/pii/S1617138125001128	Peer-reviewed literature	Article	English	Africa	South Africa	Terrestrial	National	Sacred natural sites (SNS)	Culture; Indigenous Peoples and Local Communities (IPLCs)	Areas of water or land having special spiritual importance to Indigenous people	Ancillary	-	-	This study aimed to assess opinions and perceptions about the opportunities and challenges of SNS’s as OECMs in contributing to global conservation goals and targets. Semi-structured interviews were used as the main collection tool (either face-toface or remotely) to elicit perceptions, judgements and feelings from academics involved in research on Indigenous knowledge, people involved in discuss…	Yes	Qualitative	Interviews/ Social surveys; Expert-based knowledge	Sociological analysis	-	Through interviews with experts, the study found that SNSs—areas protected for cultural or spiritual reasons—harbour rich biodiversity and could complement formal protected areas. Recognising them as OECMs could expand conservation coverage, strengthen community stewardship, integrate Indigenous knowledge, and support ecosystem services such as carbon storage and climate regulation.	-	-	Significant challenges exist, including the lack of national policy or guidelines, potential conflicts between traditional and formal conservation systems, fears of community marginalisation, and funding constraints.	Developing inclusive, legally supported frameworks and ensuring community-led management are crucial for SNSs to serve effectively as OECMs in South Africa.	assessment of potential OECMs	Opportunities of SNS’s as OECMs, Challenges of sacred natural sites as OECMs	D	-	-
Scopus, WebOfScience, GoogleScholar	20	#49	CS364	Edvardsson, R; Hjörleifsson, E; Olafsdóttir, GA	Synergies between underwater cultural heritage and biodiversity conservation in Iceland: Insights for achieving 30 x 30 targets	2025	Marine Policy	Underwater cultural heritage (UCH), including shipwrecks, is increasingly recognized for its dual significance as both historical artifacts and ecologically valuable marine features. With the adoption of the Convention on Biological Diversity (CBD) 30 x 30 framework, there is growing interest in exploring synergies between heritage conservation and biodiversity protection. Integrating UCH into 30…	Shipwrecks, OECMs, Heritage management, Biodiversity, Ocean governance, Vessel monitoring system	10.1016/j.marpol.2025.106782	https://www.sciencedirect.com/science/article/pii/S0308597X25001976	Peer-reviewed literature	Article	English	Europe	Iceland	Marine	National	Underwater cultural heritage (UCH) including shipwrecks	Culture	-	Ancillary	99.36	35	The current research uses complementary methods to examine the potential of using UCH as tools for marine biodiversity conservation. First, the relevant UCH in Iceland was delimited, shipwrecks, and coastal whaling and harbor sites. Second, Icelandic heritage legislation was reviewed, in the context of other relevant laws, to evaluate the level of legal protection for the selected sites. Third, t…	Yes	Mixed	Open data sources; Literature review; remote sensing; Expert-based knowledge	Spatial analysis; Synthesis of data without analysis	-	Vessel monitoring system (VMS) data reveal that Icelandic trawlers actively avoid well-documented wreck sites, suggesting an existing—though informal—form of protection. The findings underscore the need for improved site documentation, clearer policy communication, and stronger collaboration between cultural heritage and fisheries managemen authorities.	Effective	Yes	-	Recognizing UCH sites as Other Effective Area-Based Conservation Measures (OECMs) could enhance both heritage preservation and marine biodiversity protection by leveraging existing management actions and de facto conservation measures, ultimately contributing to a more diverse and resilient marine protected area (MPA) network in Icelandic waters.	assessment of potential OECMs	Delimitation of sites, legal protection and governance, fishing impacts	A, B, C	-	-
[truncated: 366 more rows]
